# Supplementary material for: Development of a 3D-Printed Capacitive Sensor for Soil Water Content Estimation Using Nickel-Based Conductive Paint
Source: Sensors (Basel). 2026 Feb 27;26(5):1494. doi: 10.3390/s26051494 (PMC12987182; doi:10.3390/s26051494)
Supplement: Supplementary file 1 [file sensors-26-01494-s001.zip]

Archive with 30 entries (30 files):
- Bottom Box (PLA).stl
- Bottom End (PLA).stl
- Cap (TPU).stl
- Cover (PLA).stl
- Cover for 15 cm waveguides (x2).stl
- Cover for 30 cm waveguides (x2).stl
- esp32 usbc pinout.jpg
- MoCAP60-B_Cu.gbr
- MoCAP60-B_Mask.gbr
- MoCAP60-B_Paste.gbr
- MoCAP60-B_SilkS.gbr
- MoCAP60-Edge_Cuts.gbr
- MoCAP60-F_Cu.gbr
- MoCAP60-F_Mask.gbr
- MoCAP60-F_Paste.gbr
- MoCAP60-F_SilkS.gbr
- MoCAP60-NPTH.drl
- MoCAP60-PTH.drl
- MoCAP60-User_Comments.gbr
- MoCAP60.ino
- MoCAP60.kicad_pcb_bom.csv
- MoCAP60.kicad_pcb_netlist.ipc
- MoCAP60.kicad_pcb_positions.csv
- Peephole (PLA Tranlucent).stl
- PINOUTESP32UBSC.jpg
- PROBE (PLA)  (15 cm).stl
- PROBE (PLA)  (30 cm).stl
- PROBE (PLA)  (5 cm).stl
- Seal (TPU).stl
- User guide for MoCAP60 sensor.pdf
