# Supplementary material for: Development of a 3D-Printed Capacitive Sensor for Soil Water Content Estimation Using Nickel-Based Conductive Paint
Source: Sensors (Basel). 2026 Feb 27;26(5):1494. doi: 10.3390/s26051494 (PMC12987182; doi:10.3390/s26051494)
Supplement: Supplementary file 1 [file sensors-26-01494-s001.zip › MoCAP60-B_Cu.gbr]

%TF.GenerationSoftware,KiCad,Pcbnew,7.0.9*%
%TF.CreationDate,2025-11-28T08:42:26+01:00*%
%TF.ProjectId,MoCAP60,4d6f4341-5036-4302-9e6b-696361645f70,rev?*%
%TF.SameCoordinates,Original*%
%TF.FileFunction,Copper,L2,Bot*%
%TF.FilePolarity,Positive*%
%FSLAX46Y46*%
G04 Gerber Fmt 4.6, Leading zero omitted, Abs format (unit mm)*
G04 Created by KiCad (PCBNEW 7.0.9) date 2025-11-28 08:42:26*
%MOMM*%
%LPD*%
G01*
G04 APERTURE LIST*
%TA.AperFunction,ComponentPad*%
%ADD10R,1.700000X1.700000*%
%TD*%
%TA.AperFunction,ComponentPad*%
%ADD11O,1.700000X1.700000*%
%TD*%
%TA.AperFunction,ComponentPad*%
%ADD12R,1.800000X1.800000*%
%TD*%
%TA.AperFunction,ComponentPad*%
%ADD13C,1.800000*%
%TD*%
%TA.AperFunction,ComponentPad*%
%ADD14C,2.000000*%
%TD*%
%TA.AperFunction,ComponentPad*%
%ADD15C,1.600000*%
%TD*%
%TA.AperFunction,ComponentPad*%
%ADD16O,1.600000X1.600000*%
%TD*%
%TA.AperFunction,ComponentPad*%
%ADD17R,2.200000X2.200000*%
%TD*%
%TA.AperFunction,ComponentPad*%
%ADD18O,2.200000X2.200000*%
%TD*%
%TA.AperFunction,ComponentPad*%
%ADD19R,1.600000X1.600000*%
%TD*%
%TA.AperFunction,ComponentPad*%
%ADD20C,1.500000*%
%TD*%
%TA.AperFunction,ViaPad*%
%ADD21C,0.635000*%
%TD*%
%TA.AperFunction,Conductor*%
%ADD22C,0.254000*%
%TD*%
G04 APERTURE END LIST*
D10*
%TO.P,J3,1,Pin_1*%
%TO.N,GND*%
X159860000Y-105527500D03*
D11*
%TO.P,J3,2,Pin_2*%
%TO.N,Net-(D2-A)*%
X159860000Y-108067500D03*
%TD*%
D12*
%TO.P,D1,1,K*%
%TO.N,GND*%
X167820000Y-117567500D03*
D13*
%TO.P,D1,2,A*%
%TO.N,Net-(D1-A)*%
X170360000Y-117567500D03*
%TD*%
D14*
%TO.P,C2,1*%
%TO.N,Net-(D2-K)*%
X119500000Y-92067500D03*
%TO.P,C2,2*%
%TO.N,GND*%
X124500000Y-92067500D03*
%TD*%
D13*
%TO.P,ESP3230PIN1,1,VIN*%
%TO.N,Net-(ESP3230PIN1-VIN)*%
X162860013Y-76900040D03*
%TO.P,ESP3230PIN1,2,GND*%
%TO.N,GND*%
X160320013Y-76900040D03*
%TO.P,ESP3230PIN1,3,GPIO13*%
%TO.N,unconnected-(ESP3230PIN1-GPIO13-Pad3)*%
X157780013Y-76900040D03*
%TO.P,ESP3230PIN1,4,GPIO12*%
%TO.N,unconnected-(ESP3230PIN1-GPIO12-Pad4)*%
X155240013Y-76900040D03*
%TO.P,ESP3230PIN1,5,GPIO14*%
%TO.N,unconnected-(ESP3230PIN1-GPIO14-Pad5)*%
X152700013Y-76900040D03*
%TO.P,ESP3230PIN1,6,GPIO27*%
%TO.N,unconnected-(ESP3230PIN1-GPIO27-Pad6)*%
X150160013Y-76900040D03*
%TO.P,ESP3230PIN1,7,GPIO26*%
%TO.N,unconnected-(ESP3230PIN1-GPIO26-Pad7)*%
X147620013Y-76900040D03*
%TO.P,ESP3230PIN1,8,GPIO25*%
%TO.N,unconnected-(ESP3230PIN1-GPIO25-Pad8)*%
X145080013Y-76900040D03*
%TO.P,ESP3230PIN1,9,GPIO33*%
%TO.N,unconnected-(ESP3230PIN1-GPIO33-Pad9)*%
X142540013Y-76900040D03*
%TO.P,ESP3230PIN1,10,GPIO32*%
%TO.N,unconnected-(ESP3230PIN1-GPIO32-Pad10)*%
X140000013Y-76900040D03*
%TO.P,ESP3230PIN1,11,GPIO35*%
%TO.N,unconnected-(ESP3230PIN1-GPIO35-Pad11)*%
X137460013Y-76900040D03*
%TO.P,ESP3230PIN1,12,GPIO34*%
%TO.N,Net-(D2-K)*%
X134920013Y-76900040D03*
%TO.P,ESP3230PIN1,13,GPIO39*%
%TO.N,unconnected-(ESP3230PIN1-GPIO39-Pad13)*%
X132380013Y-76900040D03*
%TO.P,ESP3230PIN1,14,GPIO36*%
%TO.N,unconnected-(ESP3230PIN1-GPIO36-Pad14)*%
X129840013Y-76900040D03*
%TO.P,ESP3230PIN1,15,EN*%
%TO.N,unconnected-(ESP3230PIN1-EN-Pad15)*%
X127300013Y-76900040D03*
%TO.P,ESP3230PIN1,16,3.3v*%
%TO.N,Net-(ESP3230PIN1-3.3v)*%
X162860013Y-51500040D03*
%TO.P,ESP3230PIN1,17,GND*%
%TO.N,GND*%
X160320013Y-51500040D03*
%TO.P,ESP3230PIN1,18,GPIO15*%
%TO.N,unconnected-(ESP3230PIN1-GPIO15-Pad18)*%
X157780013Y-51500040D03*
%TO.P,ESP3230PIN1,19,GPIO2*%
%TO.N,unconnected-(ESP3230PIN1-GPIO2-Pad19)*%
X155240013Y-51500040D03*
%TO.P,ESP3230PIN1,20,GPIO4*%
%TO.N,unconnected-(ESP3230PIN1-GPIO4-Pad20)*%
X152700013Y-51500040D03*
%TO.P,ESP3230PIN1,21,GPIO16*%
%TO.N,unconnected-(ESP3230PIN1-GPIO16-Pad21)*%
X150160013Y-51500040D03*
%TO.P,ESP3230PIN1,22,GPIO17*%
%TO.N,unconnected-(ESP3230PIN1-GPIO17-Pad22)*%
X147620013Y-51500040D03*
%TO.P,ESP3230PIN1,23,GPIO5*%
%TO.N,Net-(ESP3230PIN1-GPIO5)*%
X145080013Y-51500040D03*
%TO.P,ESP3230PIN1,24,GPIO18*%
%TO.N,Net-(ESP3230PIN1-GPIO18)*%
X142540013Y-51500040D03*
%TO.P,ESP3230PIN1,25,GPIO19*%
%TO.N,Net-(ESP3230PIN1-GPIO19)*%
X140000013Y-51500040D03*
%TO.P,ESP3230PIN1,26,GPIO21*%
%TO.N,Net-(ESP3230PIN1-GPIO21)*%
X137460013Y-51500040D03*
%TO.P,ESP3230PIN1,27,GPIO3*%
%TO.N,unconnected-(ESP3230PIN1-GPIO3-Pad27)*%
X134920013Y-51500040D03*
%TO.P,ESP3230PIN1,28,GPIO1*%
%TO.N,unconnected-(ESP3230PIN1-GPIO1-Pad28)*%
X132380013Y-51500040D03*
%TO.P,ESP3230PIN1,29,GPIO22*%
%TO.N,unconnected-(ESP3230PIN1-GPIO22-Pad29)*%
X129840013Y-51500040D03*
%TO.P,ESP3230PIN1,30,GPIO23*%
%TO.N,Net-(ESP3230PIN1-GPIO23)*%
X127300013Y-51500040D03*
%TD*%
D15*
%TO.P,R6,1*%
%TO.N,Net-(R6-Pad1)*%
X129360000Y-120000000D03*
D16*
%TO.P,R6,2*%
%TO.N,Net-(C5-Pad1)*%
X139520000Y-120000000D03*
%TD*%
D17*
%TO.P,D2,1,K*%
%TO.N,Net-(D2-K)*%
X159200000Y-86067500D03*
D18*
%TO.P,D2,2,A*%
%TO.N,Net-(D2-A)*%
X169360000Y-86067500D03*
%TD*%
D15*
%TO.P,R5,1*%
%TO.N,Net-(C5-Pad1)*%
X129360000Y-113567500D03*
D16*
%TO.P,R5,2*%
%TO.N,Net-(C3-Pad1)*%
X139520000Y-113567500D03*
%TD*%
D15*
%TO.P,R2,1*%
%TO.N,Net-(ESP3230PIN1-GPIO21)*%
X129860000Y-94067500D03*
D16*
%TO.P,R2,2*%
%TO.N,Net-(ESP3230PIN1-VIN)*%
X140020000Y-94067500D03*
%TD*%
D19*
%TO.P,U1,1*%
%TO.N,Net-(C3-Pad1)*%
X146240000Y-86327500D03*
D16*
%TO.P,U1,2*%
%TO.N,Net-(R6-Pad1)*%
X146240000Y-88867500D03*
%TO.P,U1,3*%
X146240000Y-91407500D03*
%TO.P,U1,4*%
%TO.N,Net-(J4-Pin_2)*%
X146240000Y-93947500D03*
%TO.P,U1,5*%
%TO.N,GND*%
X146240000Y-96487500D03*
%TO.P,U1,6*%
%TO.N,unconnected-(U1-Pad6)*%
X146240000Y-99027500D03*
%TO.P,U1,7,GND*%
%TO.N,GND*%
X146240000Y-101567500D03*
%TO.P,U1,8*%
%TO.N,unconnected-(U1-Pad8)*%
X153860000Y-101567500D03*
%TO.P,U1,9*%
%TO.N,GND*%
X153860000Y-99027500D03*
%TO.P,U1,10*%
%TO.N,unconnected-(U1-Pad10)*%
X153860000Y-96487500D03*
%TO.P,U1,11*%
%TO.N,GND*%
X153860000Y-93947500D03*
%TO.P,U1,12*%
%TO.N,unconnected-(U1-Pad12)*%
X153860000Y-91407500D03*
%TO.P,U1,13*%
%TO.N,GND*%
X153860000Y-88867500D03*
%TO.P,U1,14,VCC*%
%TO.N,Net-(ESP3230PIN1-VIN)*%
X153860000Y-86327500D03*
%TD*%
D14*
%TO.P,C3,1*%
%TO.N,Net-(C3-Pad1)*%
X119360000Y-101567500D03*
%TO.P,C3,2*%
%TO.N,GND*%
X124360000Y-101567500D03*
%TD*%
%TO.P,C5,1*%
%TO.N,Net-(C5-Pad1)*%
X124360000Y-120500000D03*
%TO.P,C5,2*%
%TO.N,Net-(C4-Pad1)*%
X119360000Y-120500000D03*
%TD*%
D10*
%TO.P,J4,1,Pin_1*%
%TO.N,GND*%
X169360000Y-105527500D03*
D11*
%TO.P,J4,2,Pin_2*%
%TO.N,Net-(J4-Pin_2)*%
X169360000Y-108067500D03*
%TD*%
D14*
%TO.P,C4,1*%
%TO.N,Net-(C4-Pad1)*%
X119360000Y-111067500D03*
%TO.P,C4,2*%
%TO.N,GND*%
X124360000Y-111067500D03*
%TD*%
D15*
%TO.P,R3,1*%
%TO.N,Net-(D2-A)*%
X129660000Y-100567500D03*
D16*
%TO.P,R3,2*%
%TO.N,Net-(J4-Pin_2)*%
X139820000Y-100567500D03*
%TD*%
D15*
%TO.P,L1,1,1*%
%TO.N,Net-(C4-Pad1)*%
X129700000Y-81567500D03*
D16*
%TO.P,L1,2,2*%
%TO.N,GND*%
X139860000Y-81567500D03*
%TD*%
D15*
%TO.P,R4,1*%
%TO.N,Net-(D2-K)*%
X129660000Y-107067500D03*
D16*
%TO.P,R4,2*%
%TO.N,GND*%
X139820000Y-107067500D03*
%TD*%
D14*
%TO.P,C1,1*%
%TO.N,Net-(ESP3230PIN1-VIN)*%
X119500000Y-83067500D03*
%TO.P,C1,2*%
%TO.N,GND*%
X124500000Y-83067500D03*
%TD*%
D20*
%TO.P,Y1,1,1*%
%TO.N,Net-(C3-Pad1)*%
X162360000Y-95067500D03*
%TO.P,Y1,2,2*%
%TO.N,Net-(C5-Pad1)*%
X167360000Y-95067500D03*
%TD*%
D10*
%TO.P,J2,1,Pin_1*%
%TO.N,Net-(ESP3230PIN1-VIN)*%
X149360000Y-114067500D03*
D11*
%TO.P,J2,2,Pin_2*%
%TO.N,Net-(ESP3230PIN1-GPIO21)*%
X151900000Y-114067500D03*
%TO.P,J2,3,Pin_3*%
%TO.N,GND*%
X154440000Y-114067500D03*
%TD*%
D10*
%TO.P,J1,1,Pin_1*%
%TO.N,Net-(ESP3230PIN1-GPIO19)*%
X145235000Y-120567500D03*
D11*
%TO.P,J1,2,Pin_2*%
%TO.N,GND*%
X147775000Y-120567500D03*
%TO.P,J1,3,Pin_3*%
%TO.N,Net-(ESP3230PIN1-GPIO18)*%
X150315000Y-120567500D03*
%TO.P,J1,4,Pin_4*%
%TO.N,Net-(ESP3230PIN1-3.3v)*%
X152855000Y-120567500D03*
%TO.P,J1,5,Pin_5*%
%TO.N,GND*%
X155395000Y-120567500D03*
%TO.P,J1,6,Pin_6*%
%TO.N,Net-(ESP3230PIN1-GPIO23)*%
X157935000Y-120567500D03*
%TO.P,J1,7,Pin_7*%
%TO.N,Net-(ESP3230PIN1-GPIO5)*%
X160475000Y-120567500D03*
%TD*%
D15*
%TO.P,R1,1*%
%TO.N,Net-(ESP3230PIN1-VIN)*%
X129860000Y-88067500D03*
D16*
%TO.P,R1,2*%
%TO.N,Net-(D1-A)*%
X140020000Y-88067500D03*
%TD*%
D21*
%TO.N,Net-(D2-A)*%
X163445000Y-96328900D03*
%TO.N,Net-(R6-Pad1)*%
X138058000Y-96966200D03*
%TD*%
D22*
%TO.N,GND*%
X147775500Y-120568000D02*
X147775000Y-120568000D01*
X139820000Y-107067500D02*
X139820000Y-107068000D01*
X155395000Y-120567500D02*
X155395000Y-120568000D01*
X147775500Y-120568000D02*
X147775000Y-120567500D01*
X167820000Y-117567500D02*
X167820000Y-117568000D01*
X154440000Y-114068000D02*
X154440000Y-114067500D01*
X146240000Y-101567500D02*
X146240000Y-101568000D01*
%TO.N,Net-(ESP3230PIN1-VIN)*%
X129860000Y-88067500D02*
X124500000Y-88067500D01*
X147367000Y-88633000D02*
X149672500Y-86327500D01*
X145773181Y-92534500D02*
X146706819Y-92534500D01*
X146706819Y-92534500D02*
X147367000Y-91874319D01*
X140020000Y-93980000D02*
X142000000Y-92000000D01*
X124500000Y-88067500D02*
X119500000Y-83067500D01*
X142000000Y-92000000D02*
X145238681Y-92000000D01*
X140020000Y-94067500D02*
X140020000Y-93980000D01*
X147367000Y-91874319D02*
X147367000Y-88633000D01*
X145238681Y-92000000D02*
X145773181Y-92534500D01*
X149672500Y-86327500D02*
X153860000Y-86327500D01*
%TO.N,Net-(D2-K)*%
X129393181Y-89194500D02*
X128720181Y-88521500D01*
X136398000Y-78378200D02*
X136398000Y-83125800D01*
X154378000Y-83125800D02*
X136398000Y-83125800D01*
X134920000Y-76900000D02*
X136398000Y-78378200D01*
X128720181Y-88521500D02*
X123046000Y-88521500D01*
X136398000Y-83125800D02*
X130329300Y-89194500D01*
X159200000Y-86067500D02*
X157320000Y-86067500D01*
X123046000Y-88521500D02*
X119500000Y-92067500D01*
X157320000Y-86067500D02*
X154378000Y-83125800D01*
X130329300Y-89194500D02*
X129393181Y-89194500D01*
%TO.N,Net-(C3-Pad1)*%
X122194000Y-98733800D02*
X123557000Y-98733800D01*
X139520000Y-112697052D02*
X139520000Y-113567500D01*
X120776600Y-100150900D02*
X119360000Y-101567500D01*
X128017000Y-95017000D02*
X128017000Y-101194053D01*
X119360000Y-101568000D02*
X120777000Y-100150900D01*
X155196300Y-84696300D02*
X157500000Y-87000000D01*
X157500000Y-91000000D02*
X161567500Y-95067500D01*
X120777000Y-100150900D02*
X122194000Y-98733800D01*
X149000000Y-84696300D02*
X155196300Y-84696300D01*
X147369000Y-86327500D02*
X149000000Y-84696300D01*
X128017000Y-101194053D02*
X139520000Y-112697052D01*
X161567500Y-95067500D02*
X162360000Y-95067500D01*
X123557000Y-98733800D02*
X135964000Y-86327500D01*
X135964000Y-86327500D02*
X146240000Y-86327500D01*
X127645400Y-94645400D02*
X128017000Y-95017000D01*
X157500000Y-87000000D02*
X157500000Y-91000000D01*
X146240000Y-86327500D02*
X147369000Y-86327500D01*
X120777000Y-100150900D02*
X120776600Y-100150900D01*
X123557000Y-98733800D02*
X127645400Y-94645400D01*
%TO.N,Net-(C5-Pad1)*%
X138391000Y-120000000D02*
X135391000Y-117000000D01*
X129360000Y-117000000D02*
X129360000Y-113567500D01*
X129360000Y-117000000D02*
X127860000Y-117000000D01*
X127860000Y-117000000D02*
X124360000Y-120500000D01*
X139520000Y-120000000D02*
X138391000Y-120000000D01*
X135391000Y-117000000D02*
X129360000Y-117000000D01*
%TO.N,Net-(D2-A)*%
X130843500Y-101751000D02*
X129660000Y-100567500D01*
X159860000Y-108067500D02*
X159860000Y-108068000D01*
X130843500Y-101751000D02*
X129660000Y-100568000D01*
X169360000Y-87496400D02*
X163445000Y-93411500D01*
X163445000Y-93411500D02*
X163445000Y-96328900D01*
X159860000Y-108068000D02*
X158681000Y-108068000D01*
X134092500Y-105000000D02*
X130843500Y-101751000D01*
X158681000Y-108068000D02*
X155613000Y-105000000D01*
X169360000Y-86067500D02*
X169360000Y-87496400D01*
X155613000Y-105000000D02*
X134092500Y-105000000D01*
%TO.N,Net-(D1-A)*%
X153212000Y-85184600D02*
X152896600Y-85500000D01*
X140633000Y-87454500D02*
X140020000Y-88067500D01*
X147367000Y-87454500D02*
X140633000Y-87454500D01*
X171043000Y-112457000D02*
X172500000Y-111000000D01*
X170701500Y-117226000D02*
X170360000Y-117567500D01*
X157000000Y-87142052D02*
X155042548Y-85184600D01*
X157000000Y-91249600D02*
X157000000Y-87142052D01*
X152896600Y-85500000D02*
X149321500Y-85500000D01*
X163180000Y-97429600D02*
X157000000Y-91249600D01*
X170701500Y-117226000D02*
X171043000Y-116884000D01*
X172500000Y-104500000D02*
X165429600Y-97429600D01*
X170360000Y-117568000D02*
X170701500Y-117226000D01*
X172500000Y-111000000D02*
X172500000Y-104500000D01*
X165429600Y-97429600D02*
X163180000Y-97429600D01*
X171043000Y-116884000D02*
X171043000Y-112457000D01*
X149321500Y-85500000D02*
X147367000Y-87454500D01*
X155042548Y-85184600D02*
X153212000Y-85184600D01*
%TO.N,Net-(ESP3230PIN1-GPIO21)*%
X151900000Y-114068000D02*
X151899500Y-114068000D01*
X151899500Y-114068000D02*
X151900000Y-114067500D01*
X128471000Y-101006000D02*
X128471000Y-95456100D01*
X139904000Y-112439000D02*
X128471000Y-101006000D01*
X149903000Y-112439000D02*
X139904000Y-112439000D01*
X150721000Y-114068000D02*
X150721000Y-113257000D01*
X151899500Y-114068000D02*
X150721000Y-114068000D01*
X128471000Y-95456100D02*
X129860000Y-94067500D01*
X150721000Y-113257000D02*
X149903000Y-112439000D01*
%TO.N,Net-(J4-Pin_2)*%
X146240000Y-93947500D02*
X146240000Y-94511900D01*
X149000000Y-94000000D02*
X149500000Y-94500000D01*
X141500000Y-93500000D02*
X142546000Y-92454000D01*
X151500000Y-103000000D02*
X164292500Y-103000000D01*
X141500000Y-94590660D02*
X141500000Y-93500000D01*
X164292500Y-103000000D02*
X169360000Y-108067500D01*
X146751900Y-94000000D02*
X149000000Y-94000000D01*
X149500000Y-94500000D02*
X149500000Y-101000000D01*
X139820500Y-100568000D02*
X140949000Y-100568000D01*
X144182100Y-92454000D02*
X146240000Y-94511900D01*
X139820500Y-100568000D02*
X139820000Y-100567500D01*
X142546000Y-92454000D02*
X144182100Y-92454000D01*
X140949000Y-100568000D02*
X140949000Y-95141660D01*
X146240000Y-94511900D02*
X146751900Y-94000000D01*
X140949000Y-95141660D02*
X141500000Y-94590660D01*
X149500000Y-101000000D02*
X151500000Y-103000000D01*
X169360000Y-108068000D02*
X169360000Y-108067500D01*
X139820000Y-100568000D02*
X139820500Y-100568000D01*
%TO.N,Net-(R6-Pad1)*%
X138058000Y-94431200D02*
X138058000Y-96966200D01*
X146240000Y-91407500D02*
X141082000Y-91407500D01*
X141082000Y-91407500D02*
X138058000Y-94431200D01*
%TD*%
%TA.AperFunction,Conductor*%
%TO.N,GND*%
G36*
X152710087Y-86982685D02*
G01*
X152744621Y-87015874D01*
X152853802Y-87171800D01*
X153015700Y-87333698D01*
X153199539Y-87462424D01*
X153203251Y-87465023D01*
X153256401Y-87489807D01*
X153308840Y-87535979D01*
X153327992Y-87603173D01*
X153307776Y-87670054D01*
X153256401Y-87714571D01*
X153207517Y-87737365D01*
X153021179Y-87867842D01*
X152860342Y-88028679D01*
X152729865Y-88215017D01*
X152633734Y-88421173D01*
X152633730Y-88421182D01*
X152581127Y-88617499D01*
X152581128Y-88617500D01*
X153544314Y-88617500D01*
X153532359Y-88629455D01*
X153474835Y-88742352D01*
X153455014Y-88867500D01*
X153474835Y-88992648D01*
X153532359Y-89105545D01*
X153544314Y-89117500D01*
X152581128Y-89117500D01*
X152633730Y-89313817D01*
X152633734Y-89313826D01*
X152729865Y-89519982D01*
X152860342Y-89706320D01*
X153021179Y-89867157D01*
X153207517Y-89997633D01*
X153256399Y-90020427D01*
X153308839Y-90066599D01*
X153327992Y-90133792D01*
X153307777Y-90200674D01*
X153256402Y-90245191D01*
X153203256Y-90269974D01*
X153203252Y-90269976D01*
X153132856Y-90319267D01*
X153015700Y-90401302D01*
X153015698Y-90401303D01*
X153015695Y-90401306D01*
X152853806Y-90563195D01*
X152853803Y-90563198D01*
X152853802Y-90563200D01*
X152809638Y-90626273D01*
X152722476Y-90750752D01*
X152722475Y-90750754D01*
X152625718Y-90958250D01*
X152625714Y-90958261D01*
X152566457Y-91179410D01*
X152566456Y-91179418D01*
X152546502Y-91407498D01*
X152546502Y-91407501D01*
X152566456Y-91635581D01*
X152566457Y-91635589D01*
X152625714Y-91856738D01*
X152625718Y-91856749D01*
X152692749Y-92000497D01*
X152722477Y-92064249D01*
X152853802Y-92251800D01*
X153015700Y-92413698D01*
X153203251Y-92545023D01*
X153251453Y-92567500D01*
X153256401Y-92569807D01*
X153308840Y-92615979D01*
X153327992Y-92683173D01*
X153307776Y-92750054D01*
X153256401Y-92794571D01*
X153207517Y-92817365D01*
X153021179Y-92947842D01*
X152860342Y-93108679D01*
X152729865Y-93295017D01*
X152633734Y-93501173D01*
X152633730Y-93501182D01*
X152581127Y-93697499D01*
X152581128Y-93697500D01*
X153544314Y-93697500D01*
X153532359Y-93709455D01*
X153474835Y-93822352D01*
X153455014Y-93947500D01*
X153474835Y-94072648D01*
X153532359Y-94185545D01*
X153544314Y-94197500D01*
X152581128Y-94197500D01*
X152633730Y-94393817D01*
X152633734Y-94393826D01*
X152729865Y-94599982D01*
X152860342Y-94786320D01*
X153021179Y-94947157D01*
X153207517Y-95077633D01*
X153256399Y-95100427D01*
X153308839Y-95146599D01*
X153327992Y-95213792D01*
X153307777Y-95280674D01*
X153256402Y-95325191D01*
X153203256Y-95349974D01*
X153203252Y-95349976D01*
X153147213Y-95389215D01*
X153015700Y-95481302D01*
X153015698Y-95481303D01*
X153015695Y-95481306D01*
X152853806Y-95643195D01*
X152853803Y-95643198D01*
X152853802Y-95643200D01*
X152800456Y-95719386D01*
X152722476Y-95830752D01*
X152722475Y-95830754D01*
X152625718Y-96038250D01*
X152625714Y-96038261D01*
X152566457Y-96259410D01*
X152566456Y-96259418D01*
X152546502Y-96487498D01*
X152546502Y-96487501D01*
X152566456Y-96715581D01*
X152566457Y-96715589D01*
X152625714Y-96936738D01*
X152625718Y-96936749D01*
X152719974Y-97138881D01*
X152722477Y-97144249D01*
X152853802Y-97331800D01*
X153015700Y-97493698D01*
X153143835Y-97583419D01*
X153203251Y-97625023D01*
X153256401Y-97649807D01*
X153308840Y-97695979D01*
X153327992Y-97763173D01*
X153307776Y-97830054D01*
X153256401Y-97874571D01*
X153207517Y-97897365D01*
X153021179Y-98027842D01*
X152860342Y-98188679D01*
X152729865Y-98375017D01*
X152633734Y-98581173D01*
X152633730Y-98581182D01*
X152581127Y-98777499D01*
X152581128Y-98777500D01*
X153544314Y-98777500D01*
X153532359Y-98789455D01*
X153474835Y-98902352D01*
X153455014Y-99027500D01*
X153474835Y-99152648D01*
X153532359Y-99265545D01*
X153544314Y-99277500D01*
X152581128Y-99277500D01*
X152633730Y-99473817D01*
X152633734Y-99473826D01*
X152729865Y-99679982D01*
X152860342Y-99866320D01*
X153021179Y-100027157D01*
X153207517Y-100157633D01*
X153256399Y-100180427D01*
X153308839Y-100226599D01*
X153327992Y-100293792D01*
X153307777Y-100360674D01*
X153256402Y-100405191D01*
X153203256Y-100429974D01*
X153203252Y-100429976D01*
X153192701Y-100437364D01*
X153015700Y-100561302D01*
X153015698Y-100561303D01*
X153015695Y-100561306D01*
X152853806Y-100723195D01*
X152853803Y-100723198D01*
X152853802Y-100723200D01*
X152818503Y-100773612D01*
X152722476Y-100910752D01*
X152722475Y-100910754D01*
X152625718Y-101118250D01*
X152625714Y-101118261D01*
X152566457Y-101339410D01*
X152566456Y-101339418D01*
X152546502Y-101567498D01*
X152546502Y-101567501D01*
X152566456Y-101795581D01*
X152566457Y-101795589D01*
X152625714Y-102016738D01*
X152625715Y-102016740D01*
X152625716Y-102016743D01*
X152705619Y-102188097D01*
X152716111Y-102257173D01*
X152687591Y-102320957D01*
X152629115Y-102359196D01*
X152593237Y-102364500D01*
X151814595Y-102364500D01*
X151747556Y-102344815D01*
X151726914Y-102328181D01*
X150171819Y-100773086D01*
X150138334Y-100711763D01*
X150135500Y-100685405D01*
X150135500Y-94583851D01*
X150137242Y-94568069D01*
X150136975Y-94568044D01*
X150137707Y-94560288D01*
X150137709Y-94560281D01*
X150135500Y-94489996D01*
X150135500Y-94460017D01*
X150134610Y-94452982D01*
X150134153Y-94447164D01*
X150133797Y-94435847D01*
X150132665Y-94399795D01*
X150126941Y-94380093D01*
X150122997Y-94361049D01*
X150120427Y-94340701D01*
X150102973Y-94296618D01*
X150101098Y-94291142D01*
X150087869Y-94245607D01*
X150077427Y-94227951D01*
X150068869Y-94210482D01*
X150061318Y-94191410D01*
X150055733Y-94183723D01*
X150033448Y-94153052D01*
X150030257Y-94148192D01*
X150024978Y-94139266D01*
X150016240Y-94124490D01*
X150006138Y-94107407D01*
X150006129Y-94107397D01*
X149991639Y-94092907D01*
X149979000Y-94078110D01*
X149966942Y-94061513D01*
X149966939Y-94061511D01*
X149966939Y-94061510D01*
X149930422Y-94031301D01*
X149926110Y-94027378D01*
X149508658Y-93609925D01*
X149498732Y-93597535D01*
X149498525Y-93597707D01*
X149493552Y-93591696D01*
X149442306Y-93543573D01*
X149421097Y-93522363D01*
X149415492Y-93518015D01*
X149411046Y-93514218D01*
X149376509Y-93481785D01*
X149376501Y-93481780D01*
X149358540Y-93471906D01*
X149342274Y-93461222D01*
X149326064Y-93448648D01*
X149282571Y-93429827D01*
X149277323Y-93427256D01*
X149235805Y-93404432D01*
X149235804Y-93404431D01*
X149235803Y-93404431D01*
X149215937Y-93399330D01*
X149197538Y-93393030D01*
X149178709Y-93384883D01*
X149178708Y-93384882D01*
X149131902Y-93377469D01*
X149126181Y-93376284D01*
X149080283Y-93364500D01*
X149080282Y-93364500D01*
X149059774Y-93364500D01*
X149040376Y-93362973D01*
X149029769Y-93361293D01*
X149020122Y-93359765D01*
X149020121Y-93359764D01*
X148972939Y-93364225D01*
X148967101Y-93364500D01*
X147490909Y-93364500D01*
X147423870Y-93344815D01*
X147380567Y-93295240D01*
X147380228Y-93295437D01*
X147379231Y-93293710D01*
X147378526Y-93292903D01*
X147377523Y-93290751D01*
X147246198Y-93103200D01*
X147229205Y-93086207D01*
X147195720Y-93024884D01*
X147200704Y-92955192D01*
X147229205Y-92910845D01*
X147458844Y-92681206D01*
X147757074Y-92382976D01*
X147769458Y-92373057D01*
X147769286Y-92372849D01*
X147775292Y-92367878D01*
X147775303Y-92367872D01*
X147823426Y-92316625D01*
X147844639Y-92295413D01*
X147848993Y-92289798D01*
X147852768Y-92285377D01*
X147885217Y-92250825D01*
X147895094Y-92232856D01*
X147905779Y-92216591D01*
X147918350Y-92200386D01*
X147937183Y-92156862D01*
X147939732Y-92151660D01*
X147962569Y-92110122D01*
X147967670Y-92090249D01*
X147973969Y-92071853D01*
X147982117Y-92053027D01*
X147986995Y-92022222D01*
X147989530Y-92006221D01*
X147990715Y-92000497D01*
X147991970Y-91995611D01*
X148002500Y-91954601D01*
X148002500Y-91934093D01*
X148004027Y-91914693D01*
X148007235Y-91894440D01*
X148002775Y-91847258D01*
X148002500Y-91841420D01*
X148002500Y-88947594D01*
X148022185Y-88880555D01*
X148038819Y-88859913D01*
X149899413Y-86999319D01*
X149960736Y-86965834D01*
X149987094Y-86963000D01*
X152643048Y-86963000D01*
X152710087Y-86982685D01*
G37*
%TD.AperFunction*%
%TA.AperFunction,Conductor*%
G36*
X175001866Y-45025613D02*
G01*
X175064389Y-45029394D01*
X175294530Y-45043315D01*
X175301962Y-45044219D01*
X175588513Y-45096730D01*
X175595762Y-45098518D01*
X175873908Y-45185192D01*
X175880879Y-45187836D01*
X176146537Y-45307400D01*
X176153163Y-45310878D01*
X176295944Y-45397191D01*
X176402470Y-45461588D01*
X176408619Y-45465831D01*
X176637923Y-45645480D01*
X176637945Y-45645497D01*
X176643545Y-45650458D01*
X176849540Y-45856453D01*
X176854497Y-45862048D01*
X177034165Y-46091377D01*
X177038416Y-46097536D01*
X177189121Y-46346836D01*
X177192602Y-46353468D01*
X177312159Y-46619111D01*
X177314810Y-46626100D01*
X177352573Y-46747283D01*
X177401478Y-46904225D01*
X177403272Y-46911501D01*
X177455780Y-47198037D01*
X177456684Y-47205476D01*
X177474387Y-47498132D01*
X177474500Y-47501877D01*
X177474500Y-127498122D01*
X177474387Y-127501867D01*
X177456684Y-127794523D01*
X177455780Y-127801962D01*
X177403272Y-128088498D01*
X177401478Y-128095774D01*
X177314815Y-128373887D01*
X177312157Y-128380894D01*
X177192604Y-128646528D01*
X177189121Y-128653163D01*
X177038416Y-128902463D01*
X177034159Y-128908631D01*
X176854502Y-129137945D01*
X176849533Y-129143554D01*
X176643554Y-129349533D01*
X176637945Y-129354502D01*
X176408631Y-129534159D01*
X176402463Y-129538416D01*
X176153163Y-129689121D01*
X176146528Y-129692604D01*
X175880894Y-129812157D01*
X175873894Y-129814812D01*
X175688016Y-129872734D01*
X175595774Y-129901478D01*
X175588498Y-129903272D01*
X175301962Y-129955780D01*
X175294523Y-129956684D01*
X175001867Y-129974387D01*
X174998122Y-129974500D01*
X114001878Y-129974500D01*
X113998133Y-129974387D01*
X113705476Y-129956684D01*
X113698037Y-129955780D01*
X113455153Y-129911271D01*
X113411498Y-129903271D01*
X113404225Y-129901478D01*
X113126100Y-129814810D01*
X113119111Y-129812159D01*
X112853468Y-129692602D01*
X112846836Y-129689121D01*
X112597536Y-129538416D01*
X112591377Y-129534165D01*
X112362053Y-129354501D01*
X112356453Y-129349540D01*
X112150458Y-129143545D01*
X112145497Y-129137945D01*
X112084721Y-129060370D01*
X111965831Y-128908619D01*
X111961588Y-128902470D01*
X111897191Y-128795944D01*
X111810878Y-128653163D01*
X111807400Y-128646537D01*
X111687836Y-128380879D01*
X111685192Y-128373908D01*
X111598518Y-128095762D01*
X111596730Y-128088513D01*
X111544219Y-127801962D01*
X111543315Y-127794523D01*
X111539894Y-127737973D01*
X111525613Y-127501866D01*
X111525500Y-127498122D01*
X111525500Y-127472673D01*
X111525419Y-127472168D01*
X111523970Y-126972853D01*
X111522597Y-126500000D01*
X113969783Y-126500000D01*
X113988623Y-126739382D01*
X114044674Y-126972853D01*
X114044678Y-126972865D01*
X114136565Y-127194702D01*
X114262026Y-127399436D01*
X114262028Y-127399439D01*
X114417973Y-127582027D01*
X114600561Y-127737972D01*
X114600563Y-127737973D01*
X114805297Y-127863434D01*
X114902047Y-127903508D01*
X115027137Y-127955323D01*
X115260621Y-128011377D01*
X115500000Y-128030217D01*
X115739379Y-128011377D01*
X115972863Y-127955323D01*
X116194704Y-127863433D01*
X116399439Y-127737972D01*
X116582027Y-127582027D01*
X116737972Y-127399439D01*
X116863433Y-127194704D01*
X116955323Y-126972863D01*
X117011377Y-126739379D01*
X117030217Y-126500000D01*
X171969783Y-126500000D01*
X171988623Y-126739382D01*
X172044674Y-126972853D01*
X172044678Y-126972865D01*
X172136565Y-127194702D01*
X172262026Y-127399436D01*
X172262028Y-127399439D01*
X172417973Y-127582027D01*
X172600561Y-127737972D01*
X172600563Y-127737973D01*
X172805297Y-127863434D01*
X172902047Y-127903508D01*
X173027137Y-127955323D01*
X173260621Y-128011377D01*
X173500000Y-128030217D01*
X173739379Y-128011377D01*
X173972863Y-127955323D01*
X174194704Y-127863433D01*
X174399439Y-127737972D01*
X174582027Y-127582027D01*
X174737972Y-127399439D01*
X174863433Y-127194704D01*
X174955323Y-126972863D01*
X175011377Y-126739379D01*
X175030217Y-126500000D01*
X175011377Y-126260621D01*
X174955323Y-126027137D01*
X174903508Y-125902047D01*
X174863434Y-125805297D01*
X174737973Y-125600563D01*
X174737972Y-125600561D01*
X174582027Y-125417973D01*
X174399439Y-125262028D01*
X174399436Y-125262026D01*
X174194702Y-125136565D01*
X173972865Y-125044678D01*
X173972867Y-125044678D01*
X173972863Y-125044677D01*
X173972859Y-125044676D01*
X173972853Y-125044674D01*
X173739382Y-124988623D01*
X173500000Y-124969783D01*
X173260617Y-124988623D01*
X173027146Y-125044674D01*
X173027134Y-125044678D01*
X172805297Y-125136565D01*
X172600563Y-125262026D01*
X172417973Y-125417973D01*
X172262026Y-125600563D01*
X172136565Y-125805297D01*
X172044678Y-126027134D01*
X172044674Y-126027146D01*
X171988623Y-126260617D01*
X171969783Y-126500000D01*
X117030217Y-126500000D01*
X117011377Y-126260621D01*
X116955323Y-126027137D01*
X116903508Y-125902047D01*
X116863434Y-125805297D01*
X116737973Y-125600563D01*
X116737972Y-125600561D01*
X116582027Y-125417973D01*
X116399439Y-125262028D01*
X116399436Y-125262026D01*
X116194702Y-125136565D01*
X115972865Y-125044678D01*
X115972867Y-125044678D01*
X115972863Y-125044677D01*
X115972859Y-125044676D01*
X115972853Y-125044674D01*
X115739382Y-124988623D01*
X115500000Y-124969783D01*
X115260617Y-124988623D01*
X115027146Y-125044674D01*
X115027134Y-125044678D01*
X114805297Y-125136565D01*
X114600563Y-125262026D01*
X114417973Y-125417973D01*
X114262026Y-125600563D01*
X114136565Y-125805297D01*
X114044678Y-126027134D01*
X114044674Y-126027146D01*
X113988623Y-126260617D01*
X113969783Y-126500000D01*
X111522597Y-126500000D01*
X111505180Y-120500000D01*
X117846835Y-120500000D01*
X117865465Y-120736714D01*
X117920895Y-120967595D01*
X117920895Y-120967597D01*
X118011757Y-121186959D01*
X118011759Y-121186962D01*
X118135820Y-121389410D01*
X118135821Y-121389413D01*
X118177812Y-121438578D01*
X118290031Y-121569969D01*
X118399783Y-121663706D01*
X118470586Y-121724178D01*
X118470589Y-121724179D01*
X118673037Y-121848240D01*
X118673040Y-121848242D01*
X118892403Y-121939104D01*
X118892404Y-121939104D01*
X118892406Y-121939105D01*
X119123289Y-121994535D01*
X119360000Y-122013165D01*
X119596711Y-121994535D01*
X119827594Y-121939105D01*
X119827596Y-121939104D01*
X119827597Y-121939104D01*
X120046959Y-121848242D01*
X120046960Y-121848241D01*
X120046963Y-121848240D01*
X120249416Y-121724176D01*
X120429969Y-121569969D01*
X120584176Y-121389416D01*
X120708240Y-121186963D01*
X120799105Y-120967594D01*
X120854535Y-120736711D01*
X120873165Y-120500000D01*
X122846835Y-120500000D01*
X122865465Y-120736714D01*
X122920895Y-120967595D01*
X122920895Y-120967597D01*
X123011757Y-121186959D01*
X123011759Y-121186962D01*
X123135820Y-121389410D01*
X123135821Y-121389413D01*
X123177812Y-121438578D01*
X123290031Y-121569969D01*
X123399783Y-121663706D01*
X123470586Y-121724178D01*
X123470589Y-121724179D01*
X123673037Y-121848240D01*
X123673040Y-121848242D01*
X123892403Y-121939104D01*
X123892404Y-121939104D01*
X123892406Y-121939105D01*
X124123289Y-121994535D01*
X124360000Y-122013165D01*
X124596711Y-121994535D01*
X124827594Y-121939105D01*
X124827596Y-121939104D01*
X124827597Y-121939104D01*
X125046959Y-121848242D01*
X125046960Y-121848241D01*
X125046963Y-121848240D01*
X125249416Y-121724176D01*
X125429969Y-121569969D01*
X125518635Y-121466154D01*
X143876500Y-121466154D01*
X143883011Y-121526702D01*
X143883011Y-121526704D01*
X143934111Y-121663704D01*
X144021739Y-121780761D01*
X144138796Y-121868389D01*
X144275799Y-121919489D01*
X144303050Y-121922418D01*
X144336345Y-121925999D01*
X144336362Y-121926000D01*
X146133638Y-121926000D01*
X146133654Y-121925999D01*
X146160692Y-121923091D01*
X146194201Y-121919489D01*
X146331204Y-121868389D01*
X146448261Y-121780761D01*
X146535889Y-121663704D01*
X146584223Y-121534115D01*
X146626093Y-121478186D01*
X146691557Y-121453769D01*
X146759830Y-121468621D01*
X146788084Y-121489772D01*
X146903917Y-121605605D01*
X147097421Y-121741100D01*
X147311507Y-121840929D01*
X147311516Y-121840933D01*
X147525000Y-121898134D01*
X147525000Y-121003001D01*
X147632685Y-121052180D01*
X147739237Y-121067500D01*
X147810763Y-121067500D01*
X147917315Y-121052180D01*
X148025000Y-121003001D01*
X148025000Y-121898133D01*
X148238483Y-121840933D01*
X148238492Y-121840929D01*
X148452578Y-121741100D01*
X148646082Y-121605605D01*
X148813105Y-121438582D01*
X148939868Y-121257548D01*
X148994445Y-121213923D01*
X149063944Y-121206731D01*
X149126298Y-121238253D01*
X149145251Y-121260850D01*
X149239276Y-121404765D01*
X149239284Y-121404776D01*
X149391756Y-121570402D01*
X149391760Y-121570406D01*
X149569424Y-121708689D01*
X149569425Y-121708689D01*
X149569427Y-121708691D01*
X149598045Y-121724178D01*
X149767426Y-121815842D01*
X149980365Y-121888944D01*
X150202431Y-121926000D01*
X150427569Y-121926000D01*
X150649635Y-121888944D01*
X150862574Y-121815842D01*
X151060576Y-121708689D01*
X151238240Y-121570406D01*
X151359594Y-121438582D01*
X151390715Y-121404776D01*
X151390715Y-121404775D01*
X151390722Y-121404768D01*
X151481193Y-121266290D01*
X151534338Y-121220937D01*
X151603569Y-121211513D01*
X151666905Y-121241015D01*
X151688804Y-121266287D01*
X151779278Y-121404768D01*
X151779283Y-121404773D01*
X151779284Y-121404776D01*
X151931756Y-121570402D01*
X151931760Y-121570406D01*
X152109424Y-121708689D01*
X152109425Y-121708689D01*
X152109427Y-121708691D01*
X152138045Y-121724178D01*
X152307426Y-121815842D01*
X152520365Y-121888944D01*
X152742431Y-121926000D01*
X152967569Y-121926000D01*
X153189635Y-121888944D01*
X153402574Y-121815842D01*
X153600576Y-121708689D01*
X153778240Y-121570406D01*
X153899594Y-121438582D01*
X153930715Y-121404776D01*
X153930715Y-121404775D01*
X153930722Y-121404768D01*
X154024749Y-121260847D01*
X154077894Y-121215494D01*
X154147125Y-121206070D01*
X154210461Y-121235572D01*
X154230130Y-121257548D01*
X154356890Y-121438578D01*
X154523917Y-121605605D01*
X154717421Y-121741100D01*
X154931507Y-121840929D01*
X154931516Y-121840933D01*
X155145000Y-121898134D01*
X155145000Y-121003001D01*
X155252685Y-121052180D01*
X155359237Y-121067500D01*
X155430763Y-121067500D01*
X155537315Y-121052180D01*
X155645000Y-121003001D01*
X155645000Y-121898133D01*
X155858483Y-121840933D01*
X155858492Y-121840929D01*
X156072578Y-121741100D01*
X156266082Y-121605605D01*
X156433105Y-121438582D01*
X156559868Y-121257548D01*
X156614445Y-121213923D01*
X156683944Y-121206731D01*
X156746298Y-121238253D01*
X156765251Y-121260850D01*
X156859276Y-121404765D01*
X156859284Y-121404776D01*
X157011756Y-121570402D01*
X157011760Y-121570406D01*
X157189424Y-121708689D01*
X157189425Y-121708689D01*
X157189427Y-121708691D01*
X157218045Y-121724178D01*
X157387426Y-121815842D01*
X157600365Y-121888944D01*
X157822431Y-121926000D01*
X158047569Y-121926000D01*
X158269635Y-121888944D01*
X158482574Y-121815842D01*
X158680576Y-121708689D01*
X158858240Y-121570406D01*
X158979594Y-121438582D01*
X159010715Y-121404776D01*
X159010715Y-121404775D01*
X159010722Y-121404768D01*
X159101193Y-121266290D01*
X159154338Y-121220937D01*
X159223569Y-121211513D01*
X159286905Y-121241015D01*
X159308804Y-121266287D01*
X159399278Y-121404768D01*
X159399283Y-121404773D01*
X159399284Y-121404776D01*
X159551756Y-121570402D01*
X159551760Y-121570406D01*
X159729424Y-121708689D01*
X159729425Y-121708689D01*
X159729427Y-121708691D01*
X159758045Y-121724178D01*
X159927426Y-121815842D01*
X160140365Y-121888944D01*
X160362431Y-121926000D01*
X160587569Y-121926000D01*
X160809635Y-121888944D01*
X161022574Y-121815842D01*
X161220576Y-121708689D01*
X161398240Y-121570406D01*
X161519594Y-121438582D01*
X161550715Y-121404776D01*
X161550717Y-121404773D01*
X161550722Y-121404768D01*
X161673860Y-121216291D01*
X161764296Y-121010116D01*
X161819564Y-120791868D01*
X161820768Y-120777344D01*
X161838156Y-120567505D01*
X161838156Y-120567494D01*
X161819565Y-120343140D01*
X161819563Y-120343128D01*
X161790431Y-120228089D01*
X161764296Y-120124884D01*
X161673860Y-119918709D01*
X161657706Y-119893984D01*
X161577957Y-119771918D01*
X161550722Y-119730232D01*
X161550719Y-119730229D01*
X161550715Y-119730223D01*
X161398243Y-119564597D01*
X161398238Y-119564592D01*
X161220577Y-119426312D01*
X161220572Y-119426308D01*
X161022580Y-119319161D01*
X161022577Y-119319159D01*
X161022574Y-119319158D01*
X161022571Y-119319157D01*
X161022569Y-119319156D01*
X160809637Y-119246056D01*
X160587569Y-119209000D01*
X160362431Y-119209000D01*
X160140362Y-119246056D01*
X159927430Y-119319156D01*
X159927419Y-119319161D01*
X159729427Y-119426308D01*
X159729422Y-119426312D01*
X159551761Y-119564592D01*
X159551756Y-119564597D01*
X159399284Y-119730223D01*
X159399276Y-119730234D01*
X159308808Y-119868706D01*
X159255662Y-119914062D01*
X159186431Y-119923486D01*
X159123095Y-119893984D01*
X159101192Y-119868706D01*
X159037957Y-119771918D01*
X159010722Y-119730232D01*
X159010719Y-119730229D01*
X159010715Y-119730223D01*
X158858243Y-119564597D01*
X158858238Y-119564592D01*
X158680577Y-119426312D01*
X158680572Y-119426308D01*
X158482580Y-119319161D01*
X158482577Y-119319159D01*
X158482574Y-119319158D01*
X158482571Y-119319157D01*
X158482569Y-119319156D01*
X158269637Y-119246056D01*
X158047569Y-119209000D01*
X157822431Y-119209000D01*
X157600362Y-119246056D01*
X157387430Y-119319156D01*
X157387419Y-119319161D01*
X157189427Y-119426308D01*
X157189422Y-119426312D01*
X157011761Y-119564592D01*
X157011756Y-119564597D01*
X156859284Y-119730223D01*
X156859276Y-119730234D01*
X156765251Y-119874150D01*
X156712105Y-119919507D01*
X156642873Y-119928930D01*
X156579538Y-119899428D01*
X156559868Y-119877451D01*
X156433113Y-119696426D01*
X156433108Y-119696420D01*
X156266082Y-119529394D01*
X156072578Y-119393899D01*
X155858492Y-119294070D01*
X155858486Y-119294067D01*
X155645000Y-119236864D01*
X155645000Y-120131998D01*
X155537315Y-120082820D01*
X155430763Y-120067500D01*
X155359237Y-120067500D01*
X155252685Y-120082820D01*
X155145000Y-120131998D01*
X155145000Y-119236864D01*
X155144999Y-119236864D01*
X154931513Y-119294067D01*
X154931507Y-119294070D01*
X154717422Y-119393899D01*
X154717420Y-119393900D01*
X154523926Y-119529386D01*
X154523920Y-119529391D01*
X154356891Y-119696420D01*
X154356890Y-119696422D01*
X154230131Y-119877452D01*
X154175554Y-119921077D01*
X154106055Y-119928269D01*
X154043701Y-119896747D01*
X154024752Y-119874156D01*
X153930722Y-119730232D01*
X153930715Y-119730225D01*
X153930715Y-119730223D01*
X153778243Y-119564597D01*
X153778238Y-119564592D01*
X153600577Y-119426312D01*
X153600572Y-119426308D01*
X153402580Y-119319161D01*
X153402577Y-119319159D01*
X153402574Y-119319158D01*
X153402571Y-119319157D01*
X153402569Y-119319156D01*
X153189637Y-119246056D01*
X152967569Y-119209000D01*
X152742431Y-119209000D01*
X152520362Y-119246056D01*
X152307430Y-119319156D01*
X152307419Y-119319161D01*
X152109427Y-119426308D01*
X152109422Y-119426312D01*
X151931761Y-119564592D01*
X151931756Y-119564597D01*
X151779284Y-119730223D01*
X151779276Y-119730234D01*
X151688808Y-119868706D01*
X151635662Y-119914062D01*
X151566431Y-119923486D01*
X151503095Y-119893984D01*
X151481192Y-119868706D01*
X151417957Y-119771918D01*
X151390722Y-119730232D01*
X151390719Y-119730229D01*
X151390715Y-119730223D01*
X151238243Y-119564597D01*
X151238238Y-119564592D01*
X151060577Y-119426312D01*
X151060572Y-119426308D01*
X150862580Y-119319161D01*
X150862577Y-119319159D01*
X150862574Y-119319158D01*
X150862571Y-119319157D01*
X150862569Y-119319156D01*
X150649637Y-119246056D01*
X150427569Y-119209000D01*
X150202431Y-119209000D01*
X149980362Y-119246056D01*
X149767430Y-119319156D01*
X149767419Y-119319161D01*
X149569427Y-119426308D01*
X149569422Y-119426312D01*
X149391761Y-119564592D01*
X149391756Y-119564597D01*
X149239284Y-119730223D01*
X149239276Y-119730234D01*
X149145251Y-119874150D01*
X149092105Y-119919507D01*
X149022873Y-119928930D01*
X148959538Y-119899428D01*
X148939868Y-119877451D01*
X148813113Y-119696426D01*
X148813108Y-119696420D01*
X148646082Y-119529394D01*
X148452578Y-119393899D01*
X148238492Y-119294070D01*
X148238486Y-119294067D01*
X148025000Y-119236864D01*
X148025000Y-120131998D01*
X147917315Y-120082820D01*
X147810763Y-120067500D01*
X147739237Y-120067500D01*
X147632685Y-120082820D01*
X147525000Y-120131998D01*
X147525000Y-119236864D01*
X147524999Y-119236864D01*
X147311513Y-119294067D01*
X147311507Y-119294070D01*
X147097422Y-119393899D01*
X147097420Y-119393900D01*
X146903926Y-119529386D01*
X146788084Y-119645228D01*
X146726761Y-119678712D01*
X146657069Y-119673728D01*
X146601136Y-119631856D01*
X146584223Y-119600884D01*
X146535889Y-119471296D01*
X146448261Y-119354239D01*
X146331204Y-119266611D01*
X146194203Y-119215511D01*
X146133654Y-119209000D01*
X146133638Y-119209000D01*
X144336362Y-119209000D01*
X144336345Y-119209000D01*
X144275797Y-119215511D01*
X144275795Y-119215511D01*
X144138795Y-119266611D01*
X144021739Y-119354239D01*
X143934111Y-119471295D01*
X143883011Y-119608295D01*
X143883011Y-119608297D01*
X143876500Y-119668845D01*
X143876500Y-121466154D01*
X125518635Y-121466154D01*
X125584176Y-121389416D01*
X125708240Y-121186963D01*
X125799105Y-120967594D01*
X125854535Y-120736711D01*
X125873165Y-120500000D01*
X125854535Y-120263289D01*
X125821307Y-120124884D01*
X125801226Y-120041239D01*
X125803289Y-120000001D01*
X128046502Y-120000001D01*
X128066456Y-120228081D01*
X128066457Y-120228089D01*
X128125714Y-120449238D01*
X128125718Y-120449249D01*
X128214382Y-120639389D01*
X128222477Y-120656749D01*
X128353802Y-120844300D01*
X128515700Y-121006198D01*
X128703251Y-121137523D01*
X128809268Y-121186959D01*
X128910750Y-121234281D01*
X128910752Y-121234281D01*
X128910757Y-121234284D01*
X129131913Y-121293543D01*
X129294832Y-121307796D01*
X129359998Y-121313498D01*
X129360000Y-121313498D01*
X129360002Y-121313498D01*
X129417021Y-121308509D01*
X129588087Y-121293543D01*
X129809243Y-121234284D01*
X130016749Y-121137523D01*
X130204300Y-121006198D01*
X130366198Y-120844300D01*
X130497523Y-120656749D01*
X130594284Y-120449243D01*
X130653543Y-120228087D01*
X130673498Y-120000000D01*
X130653543Y-119771913D01*
X130594284Y-119550757D01*
X130584322Y-119529394D01*
X130521140Y-119393899D01*
X130497523Y-119343251D01*
X130366198Y-119155700D01*
X130204300Y-118993802D01*
X130016749Y-118862477D01*
X130015274Y-118861789D01*
X129809249Y-118765718D01*
X129809238Y-118765714D01*
X129588089Y-118706457D01*
X129588081Y-118706456D01*
X129360002Y-118686502D01*
X129359998Y-118686502D01*
X129131918Y-118706456D01*
X129131910Y-118706457D01*
X128910761Y-118765714D01*
X128910750Y-118765718D01*
X128703254Y-118862475D01*
X128703252Y-118862476D01*
X128703251Y-118862477D01*
X128515700Y-118993802D01*
X128515698Y-118993803D01*
X128515695Y-118993806D01*
X128353806Y-119155695D01*
X128353803Y-119155698D01*
X128353802Y-119155700D01*
X128316481Y-119209000D01*
X128222476Y-119343252D01*
X128222475Y-119343254D01*
X128125718Y-119550750D01*
X128125714Y-119550761D01*
X128066457Y-119771910D01*
X128066456Y-119771918D01*
X128046502Y-119999998D01*
X128046502Y-120000001D01*
X125803289Y-120000001D01*
X125804717Y-119971456D01*
X125834117Y-119924613D01*
X128086913Y-117671819D01*
X128148236Y-117638334D01*
X128174594Y-117635500D01*
X129279718Y-117635500D01*
X129288206Y-117635500D01*
X129311438Y-117637695D01*
X129319779Y-117639287D01*
X129378042Y-117635621D01*
X129381915Y-117635500D01*
X135076406Y-117635500D01*
X135143445Y-117655185D01*
X135164086Y-117671818D01*
X136551040Y-119058773D01*
X137882342Y-120390075D01*
X137892267Y-120402463D01*
X137892474Y-120402292D01*
X137897445Y-120408301D01*
X137948692Y-120456426D01*
X137969907Y-120477640D01*
X137975501Y-120481979D01*
X137979949Y-120485777D01*
X138014487Y-120518211D01*
X138014490Y-120518213D01*
X138014494Y-120518217D01*
X138014497Y-120518219D01*
X138014499Y-120518220D01*
X138032462Y-120528095D01*
X138048726Y-120538778D01*
X138064933Y-120551350D01*
X138108422Y-120570169D01*
X138113665Y-120572736D01*
X138155197Y-120595569D01*
X138155201Y-120595570D01*
X138175054Y-120600667D01*
X138193469Y-120606972D01*
X138212286Y-120615115D01*
X138212288Y-120615115D01*
X138212292Y-120615117D01*
X138245358Y-120620353D01*
X138259098Y-120622530D01*
X138264817Y-120623714D01*
X138310718Y-120635500D01*
X138310725Y-120635500D01*
X138318460Y-120636478D01*
X138318027Y-120639898D01*
X138370087Y-120655185D01*
X138404621Y-120688374D01*
X138513802Y-120844300D01*
X138675700Y-121006198D01*
X138863251Y-121137523D01*
X138969268Y-121186959D01*
X139070750Y-121234281D01*
X139070752Y-121234281D01*
X139070757Y-121234284D01*
X139291913Y-121293543D01*
X139454832Y-121307796D01*
X139519998Y-121313498D01*
X139520000Y-121313498D01*
X139520002Y-121313498D01*
X139577021Y-121308509D01*
X139748087Y-121293543D01*
X139969243Y-121234284D01*
X140176749Y-121137523D01*
X140364300Y-121006198D01*
X140526198Y-120844300D01*
X140657523Y-120656749D01*
X140754284Y-120449243D01*
X140813543Y-120228087D01*
X140833498Y-120000000D01*
X140813543Y-119771913D01*
X140754284Y-119550757D01*
X140744322Y-119529394D01*
X140681140Y-119393899D01*
X140657523Y-119343251D01*
X140526198Y-119155700D01*
X140364300Y-118993802D01*
X140176749Y-118862477D01*
X140175274Y-118861789D01*
X139969249Y-118765718D01*
X139969238Y-118765714D01*
X139748089Y-118706457D01*
X139748081Y-118706456D01*
X139520002Y-118686502D01*
X139519998Y-118686502D01*
X139291918Y-118706456D01*
X139291910Y-118706457D01*
X139070761Y-118765714D01*
X139070750Y-118765718D01*
X138863254Y-118862475D01*
X138863252Y-118862476D01*
X138863251Y-118862477D01*
X138713265Y-118967499D01*
X138675699Y-118993803D01*
X138567298Y-119102204D01*
X138505975Y-119135688D01*
X138436283Y-119130704D01*
X138391936Y-119102203D01*
X135899658Y-116609925D01*
X135889732Y-116597535D01*
X135889525Y-116597707D01*
X135884552Y-116591696D01*
X135833306Y-116543573D01*
X135812097Y-116522363D01*
X135806492Y-116518015D01*
X135802046Y-116514218D01*
X135767509Y-116481785D01*
X135767501Y-116481780D01*
X135749540Y-116471906D01*
X135733274Y-116461222D01*
X135717064Y-116448648D01*
X135673571Y-116429827D01*
X135668323Y-116427256D01*
X135626805Y-116404432D01*
X135626804Y-116404431D01*
X135626803Y-116404431D01*
X135606937Y-116399330D01*
X135588538Y-116393030D01*
X135569709Y-116384883D01*
X135569708Y-116384882D01*
X135522902Y-116377469D01*
X135517181Y-116376284D01*
X135471283Y-116364500D01*
X135471282Y-116364500D01*
X135450774Y-116364500D01*
X135431376Y-116362973D01*
X135420769Y-116361293D01*
X135411122Y-116359765D01*
X135411121Y-116359764D01*
X135363939Y-116364225D01*
X135358101Y-116364500D01*
X130119500Y-116364500D01*
X130052461Y-116344815D01*
X130006706Y-116292011D01*
X129995500Y-116240500D01*
X129995500Y-114784451D01*
X130015185Y-114717412D01*
X130048371Y-114682880D01*
X130204300Y-114573698D01*
X130366198Y-114411800D01*
X130497523Y-114224249D01*
X130594284Y-114016743D01*
X130653543Y-113795587D01*
X130673498Y-113567500D01*
X130653543Y-113339413D01*
X130594284Y-113118257D01*
X130497523Y-112910751D01*
X130366198Y-112723200D01*
X130204300Y-112561302D01*
X130016749Y-112429977D01*
X130016745Y-112429975D01*
X129809249Y-112333218D01*
X129809238Y-112333214D01*
X129588089Y-112273957D01*
X129588081Y-112273956D01*
X129360002Y-112254002D01*
X129359998Y-112254002D01*
X129131918Y-112273956D01*
X129131910Y-112273957D01*
X128910761Y-112333214D01*
X128910750Y-112333218D01*
X128703254Y-112429975D01*
X128703252Y-112429976D01*
X128693394Y-112436879D01*
X128515700Y-112561302D01*
X128515698Y-112561303D01*
X128515695Y-112561306D01*
X128353806Y-112723195D01*
X128353803Y-112723198D01*
X128353802Y-112723200D01*
X128337798Y-112746056D01*
X128222476Y-112910752D01*
X128222475Y-112910754D01*
X128125718Y-113118250D01*
X128125714Y-113118261D01*
X128066457Y-113339410D01*
X128066456Y-113339418D01*
X128046502Y-113567498D01*
X128046502Y-113567501D01*
X128066456Y-113795581D01*
X128066457Y-113795589D01*
X128125714Y-114016738D01*
X128125718Y-114016749D01*
X128149384Y-114067500D01*
X128222477Y-114224249D01*
X128353802Y-114411800D01*
X128515700Y-114573698D01*
X128671626Y-114682879D01*
X128715248Y-114737453D01*
X128724500Y-114784451D01*
X128724500Y-116240500D01*
X128704815Y-116307539D01*
X128652011Y-116353294D01*
X128600500Y-116364500D01*
X127943851Y-116364500D01*
X127928076Y-116362758D01*
X127928051Y-116363026D01*
X127920283Y-116362291D01*
X127850029Y-116364500D01*
X127820014Y-116364500D01*
X127812976Y-116365388D01*
X127807159Y-116365846D01*
X127759800Y-116367335D01*
X127759789Y-116367337D01*
X127740098Y-116373057D01*
X127721056Y-116377000D01*
X127719127Y-116377244D01*
X127700703Y-116379572D01*
X127700696Y-116379574D01*
X127656631Y-116397020D01*
X127651106Y-116398911D01*
X127605607Y-116412132D01*
X127587950Y-116422573D01*
X127570488Y-116431127D01*
X127551415Y-116438679D01*
X127551406Y-116438684D01*
X127513066Y-116466539D01*
X127508184Y-116469746D01*
X127467402Y-116493864D01*
X127452898Y-116508368D01*
X127438108Y-116521000D01*
X127421515Y-116533055D01*
X127421512Y-116533058D01*
X127391301Y-116569576D01*
X127387369Y-116573897D01*
X124935385Y-119025880D01*
X124874062Y-119059365D01*
X124818757Y-119058773D01*
X124596714Y-119005465D01*
X124360000Y-118986835D01*
X124123285Y-119005465D01*
X123892404Y-119060895D01*
X123892402Y-119060895D01*
X123673040Y-119151757D01*
X123673037Y-119151759D01*
X123470589Y-119275820D01*
X123470586Y-119275821D01*
X123290031Y-119430031D01*
X123135821Y-119610586D01*
X123135820Y-119610589D01*
X123011759Y-119813037D01*
X123011757Y-119813040D01*
X122920895Y-120032402D01*
X122920895Y-120032404D01*
X122865465Y-120263285D01*
X122846835Y-120500000D01*
X120873165Y-120500000D01*
X120854535Y-120263289D01*
X120799105Y-120032406D01*
X120799104Y-120032403D01*
X120799104Y-120032402D01*
X120708242Y-119813040D01*
X120708240Y-119813037D01*
X120584179Y-119610589D01*
X120584178Y-119610586D01*
X120514833Y-119529394D01*
X120429969Y-119430031D01*
X120300151Y-119319156D01*
X120249413Y-119275821D01*
X120249410Y-119275820D01*
X120046962Y-119151759D01*
X120046959Y-119151757D01*
X119827596Y-119060895D01*
X119596714Y-119005465D01*
X119360000Y-118986835D01*
X119123285Y-119005465D01*
X118892404Y-119060895D01*
X118892402Y-119060895D01*
X118673040Y-119151757D01*
X118673037Y-119151759D01*
X118470589Y-119275820D01*
X118470586Y-119275821D01*
X118290031Y-119430031D01*
X118135821Y-119610586D01*
X118135820Y-119610589D01*
X118011759Y-119813037D01*
X118011757Y-119813040D01*
X117920895Y-120032402D01*
X117920895Y-120032404D01*
X117865465Y-120263285D01*
X117846835Y-120500000D01*
X111505180Y-120500000D01*
X111477798Y-111067500D01*
X117846835Y-111067500D01*
X117865465Y-111304214D01*
X117920895Y-111535095D01*
X117920895Y-111535097D01*
X118011757Y-111754459D01*
X118011759Y-111754462D01*
X118135820Y-111956910D01*
X118135821Y-111956913D01*
X118136982Y-111958272D01*
X118290031Y-112137469D01*
X118339447Y-112179674D01*
X118470586Y-112291678D01*
X118470588Y-112291678D01*
X118529133Y-112327555D01*
X118673037Y-112415740D01*
X118673040Y-112415742D01*
X118892403Y-112506604D01*
X118892404Y-112506604D01*
X118892406Y-112506605D01*
X119123289Y-112562035D01*
X119360000Y-112580665D01*
X119596711Y-112562035D01*
X119827594Y-112506605D01*
X119827596Y-112506604D01*
X119827597Y-112506604D01*
X120046959Y-112415742D01*
X120046960Y-112415741D01*
X120046963Y-112415740D01*
X120249416Y-112291676D01*
X120429969Y-112137469D01*
X120584176Y-111956916D01*
X120708240Y-111754463D01*
X120799105Y-111535094D01*
X120854535Y-111304211D01*
X120873165Y-111067505D01*
X122854859Y-111067505D01*
X122875385Y-111315229D01*
X122875387Y-111315238D01*
X122936412Y-111556217D01*
X123036266Y-111783864D01*
X123136564Y-111937382D01*
X123876923Y-111197023D01*
X123900507Y-111277344D01*
X123978239Y-111398298D01*
X124086900Y-111492452D01*
X124217685Y-111552180D01*
X124227466Y-111553586D01*
X123489942Y-112291109D01*
X123536768Y-112327555D01*
X123536770Y-112327556D01*
X123755385Y-112445864D01*
X123755396Y-112445869D01*
X123990506Y-112526583D01*
X124235707Y-112567500D01*
X124484293Y-112567500D01*
X124729493Y-112526583D01*
X124964603Y-112445869D01*
X124964614Y-112445864D01*
X125183228Y-112327557D01*
X125183231Y-112327555D01*
X125230056Y-112291109D01*
X124492533Y-111553586D01*
X124502315Y-111552180D01*
X124633100Y-111492452D01*
X124741761Y-111398298D01*
X124819493Y-111277344D01*
X124843076Y-111197024D01*
X125583434Y-111937382D01*
X125683731Y-111783869D01*
X125783587Y-111556217D01*
X125844612Y-111315238D01*
X125844614Y-111315229D01*
X125865141Y-111067505D01*
X125865141Y-111067494D01*
X125844614Y-110819770D01*
X125844612Y-110819761D01*
X125783587Y-110578782D01*
X125683731Y-110351130D01*
X125583434Y-110197616D01*
X124843076Y-110937975D01*
X124819493Y-110857656D01*
X124741761Y-110736702D01*
X124633100Y-110642548D01*
X124502315Y-110582820D01*
X124492534Y-110581413D01*
X125230057Y-109843890D01*
X125230056Y-109843889D01*
X125183229Y-109807443D01*
X124964614Y-109689135D01*
X124964603Y-109689130D01*
X124729493Y-109608416D01*
X124484293Y-109567500D01*
X124235707Y-109567500D01*
X123990506Y-109608416D01*
X123755396Y-109689130D01*
X123755390Y-109689132D01*
X123536761Y-109807449D01*
X123489942Y-109843888D01*
X123489942Y-109843890D01*
X124227466Y-110581413D01*
X124217685Y-110582820D01*
X124086900Y-110642548D01*
X123978239Y-110736702D01*
X123900507Y-110857656D01*
X123876923Y-110937975D01*
X123136564Y-110197616D01*
X123036267Y-110351132D01*
X122936412Y-110578782D01*
X122875387Y-110819761D01*
X122875385Y-110819770D01*
X122854859Y-111067494D01*
X122854859Y-111067505D01*
X120873165Y-111067505D01*
X120873165Y-111067500D01*
X120854535Y-110830789D01*
X120799105Y-110599906D01*
X120799104Y-110599903D01*
X120799104Y-110599902D01*
X120708242Y-110380540D01*
X120708240Y-110380537D01*
X120584179Y-110178089D01*
X120584178Y-110178086D01*
X120549340Y-110137297D01*
X120429969Y-109997531D01*
X120250078Y-109843889D01*
X120249413Y-109843321D01*
X120249410Y-109843320D01*
X120046962Y-109719259D01*
X120046959Y-109719257D01*
X119827596Y-109628395D01*
X119596714Y-109572965D01*
X119360000Y-109554335D01*
X119123285Y-109572965D01*
X118892404Y-109628395D01*
X118892402Y-109628395D01*
X118673040Y-109719257D01*
X118673037Y-109719259D01*
X118470589Y-109843320D01*
X118470586Y-109843321D01*
X118290031Y-109997531D01*
X118135821Y-110178086D01*
X118135820Y-110178089D01*
X118011759Y-110380537D01*
X118011757Y-110380540D01*
X117920895Y-110599902D01*
X117920895Y-110599904D01*
X117865465Y-110830785D01*
X117846835Y-111067500D01*
X111477798Y-111067500D01*
X111466186Y-107067501D01*
X128346502Y-107067501D01*
X128366456Y-107295581D01*
X128366457Y-107295589D01*
X128425714Y-107516738D01*
X128425718Y-107516749D01*
X128520487Y-107719982D01*
X128522477Y-107724249D01*
X128653802Y-107911800D01*
X128815700Y-108073698D01*
X129003251Y-108205023D01*
X129128091Y-108263236D01*
X129210750Y-108301781D01*
X129210752Y-108301781D01*
X129210757Y-108301784D01*
X129431913Y-108361043D01*
X129594832Y-108375296D01*
X129659998Y-108380998D01*
X129660000Y-108380998D01*
X129660002Y-108380998D01*
X129717021Y-108376009D01*
X129888087Y-108361043D01*
X130109243Y-108301784D01*
X130316749Y-108205023D01*
X130504300Y-108073698D01*
X130666198Y-107911800D01*
X130797523Y-107724249D01*
X130894284Y-107516743D01*
X130953543Y-107295587D01*
X130973498Y-107067500D01*
X130971195Y-107041182D01*
X130961788Y-106933658D01*
X130953543Y-106839413D01*
X130894284Y-106618257D01*
X130797523Y-106410751D01*
X130666198Y-106223200D01*
X130504300Y-106061302D01*
X130316749Y-105929977D01*
X130316745Y-105929975D01*
X130109249Y-105833218D01*
X130109238Y-105833214D01*
X129888089Y-105773957D01*
X129888081Y-105773956D01*
X129660002Y-105754002D01*
X129659998Y-105754002D01*
X129431918Y-105773956D01*
X129431910Y-105773957D01*
X129210761Y-105833214D01*
X129210750Y-105833218D01*
X129003254Y-105929975D01*
X129003252Y-105929976D01*
X129003251Y-105929977D01*
X128815700Y-106061302D01*
X128815698Y-106061303D01*
X128815695Y-106061306D01*
X128653806Y-106223195D01*
X128522476Y-106410752D01*
X128522475Y-106410754D01*
X128425718Y-106618250D01*
X128425714Y-106618261D01*
X128366457Y-106839410D01*
X128366456Y-106839418D01*
X128346502Y-107067498D01*
X128346502Y-107067501D01*
X111466186Y-107067501D01*
X111450220Y-101567500D01*
X117846835Y-101567500D01*
X117865465Y-101804214D01*
X117920895Y-102035095D01*
X117920895Y-102035097D01*
X118011757Y-102254459D01*
X118011759Y-102254462D01*
X118135820Y-102456910D01*
X118135821Y-102456913D01*
X118157060Y-102481780D01*
X118290031Y-102637469D01*
X118429797Y-102756840D01*
X118470586Y-102791678D01*
X118470588Y-102791678D01*
X118529133Y-102827555D01*
X118673037Y-102915740D01*
X118673040Y-102915742D01*
X118892403Y-103006604D01*
X118892404Y-103006604D01*
X118892406Y-103006605D01*
X119123289Y-103062035D01*
X119360000Y-103080665D01*
X119596711Y-103062035D01*
X119827594Y-103006605D01*
X119827596Y-103006604D01*
X119827597Y-103006604D01*
X120046959Y-102915742D01*
X120046960Y-102915741D01*
X120046963Y-102915740D01*
X120249416Y-102791676D01*
X120429969Y-102637469D01*
X120584176Y-102456916D01*
X120708240Y-102254463D01*
X120721334Y-102222853D01*
X120799104Y-102035097D01*
X120799104Y-102035096D01*
X120799105Y-102035094D01*
X120854535Y-101804211D01*
X120873165Y-101567505D01*
X122854859Y-101567505D01*
X122875385Y-101815229D01*
X122875387Y-101815238D01*
X122936412Y-102056217D01*
X123036266Y-102283864D01*
X123136564Y-102437382D01*
X123876923Y-101697023D01*
X123900507Y-101777344D01*
X123978239Y-101898298D01*
X124086900Y-101992452D01*
X124217685Y-102052180D01*
X124227466Y-102053586D01*
X123489942Y-102791109D01*
X123536768Y-102827555D01*
X123536770Y-102827556D01*
X123755385Y-102945864D01*
X123755396Y-102945869D01*
X123990506Y-103026583D01*
X124235707Y-103067500D01*
X124484293Y-103067500D01*
X124729493Y-103026583D01*
X124964603Y-102945869D01*
X124964614Y-102945864D01*
X125183228Y-102827557D01*
X125183231Y-102827555D01*
X125230056Y-102791109D01*
X124492533Y-102053586D01*
X124502315Y-102052180D01*
X124633100Y-101992452D01*
X124741761Y-101898298D01*
X124819493Y-101777344D01*
X124843076Y-101697024D01*
X125583434Y-102437382D01*
X125683731Y-102283869D01*
X125783587Y-102056217D01*
X125844612Y-101815238D01*
X125844614Y-101815229D01*
X125865141Y-101567505D01*
X125865141Y-101567494D01*
X125844614Y-101319770D01*
X125844612Y-101319761D01*
X125783587Y-101078782D01*
X125683731Y-100851130D01*
X125583434Y-100697616D01*
X124843076Y-101437975D01*
X124819493Y-101357656D01*
X124741761Y-101236702D01*
X124633100Y-101142548D01*
X124502315Y-101082820D01*
X124492534Y-101081413D01*
X125230057Y-100343890D01*
X125230056Y-100343889D01*
X125183229Y-100307443D01*
X124964614Y-100189135D01*
X124964603Y-100189130D01*
X124729493Y-100108416D01*
X124484293Y-100067500D01*
X124235707Y-100067500D01*
X123990506Y-100108416D01*
X123755396Y-100189130D01*
X123755390Y-100189132D01*
X123536761Y-100307449D01*
X123489942Y-100343888D01*
X123489942Y-100343890D01*
X124227466Y-101081413D01*
X124217685Y-101082820D01*
X124086900Y-101142548D01*
X123978239Y-101236702D01*
X123900507Y-101357656D01*
X123876923Y-101437975D01*
X123136564Y-100697616D01*
X123036267Y-100851132D01*
X122936412Y-101078782D01*
X122875387Y-101319761D01*
X122875385Y-101319770D01*
X122854859Y-101567494D01*
X122854859Y-101567505D01*
X120873165Y-101567505D01*
X120873165Y-101567500D01*
X120854535Y-101330789D01*
X120801308Y-101109082D01*
X120804799Y-101039303D01*
X120834196Y-100992462D01*
X121184112Y-100642522D01*
X121198887Y-100629901D01*
X121215487Y-100617842D01*
X121245714Y-100581302D01*
X121249629Y-100577000D01*
X121254653Y-100571977D01*
X121254653Y-100571976D01*
X121259131Y-100567498D01*
X121272088Y-100554541D01*
X121272090Y-100554537D01*
X122185929Y-99640635D01*
X122420926Y-99405622D01*
X122482248Y-99372135D01*
X122508610Y-99369300D01*
X123471624Y-99369300D01*
X123487013Y-99371455D01*
X123487050Y-99370883D01*
X123487096Y-99370885D01*
X123487166Y-99370323D01*
X123493709Y-99371134D01*
X123495524Y-99371448D01*
X123496712Y-99371560D01*
X123498485Y-99371452D01*
X123556897Y-99369616D01*
X123559517Y-99369534D01*
X123566991Y-99369300D01*
X123596983Y-99369300D01*
X123604007Y-99368411D01*
X123609829Y-99367954D01*
X123657187Y-99366468D01*
X123657194Y-99366465D01*
X123657198Y-99366465D01*
X123657205Y-99366465D01*
X123676908Y-99360740D01*
X123695953Y-99356796D01*
X123716299Y-99354227D01*
X123760363Y-99336779D01*
X123765858Y-99334897D01*
X123808354Y-99322553D01*
X123810568Y-99322032D01*
X123811149Y-99321839D01*
X123812666Y-99320989D01*
X123817023Y-99318672D01*
X123819941Y-99316613D01*
X123829054Y-99311223D01*
X123846512Y-99302671D01*
X123865588Y-99295119D01*
X123903928Y-99267262D01*
X123908796Y-99264064D01*
X123947773Y-99241015D01*
X123949674Y-99239979D01*
X123949682Y-99239974D01*
X123951236Y-99238295D01*
X123964097Y-99225434D01*
X123978887Y-99212801D01*
X123995487Y-99200742D01*
X124025687Y-99164234D01*
X124029622Y-99159911D01*
X127169821Y-96019889D01*
X127231145Y-95986406D01*
X127300837Y-95991392D01*
X127356769Y-96033265D01*
X127381184Y-96098730D01*
X127381500Y-96107573D01*
X127381500Y-101110204D01*
X127379758Y-101125980D01*
X127380026Y-101126006D01*
X127379292Y-101133771D01*
X127381500Y-101204038D01*
X127381500Y-101234036D01*
X127382387Y-101241066D01*
X127382845Y-101246885D01*
X127384334Y-101294256D01*
X127384335Y-101294260D01*
X127390057Y-101313958D01*
X127394000Y-101332999D01*
X127396571Y-101353341D01*
X127396574Y-101353356D01*
X127414016Y-101397412D01*
X127415907Y-101402936D01*
X127429130Y-101448444D01*
X127439570Y-101466097D01*
X127448128Y-101483567D01*
X127455679Y-101502638D01*
X127455682Y-101502644D01*
X127483542Y-101540989D01*
X127486750Y-101545874D01*
X127499538Y-101567498D01*
X127510866Y-101586651D01*
X127510870Y-101586655D01*
X127525363Y-101601148D01*
X127538001Y-101615945D01*
X127550057Y-101632540D01*
X127586576Y-101662750D01*
X127590888Y-101666673D01*
X133081398Y-107157183D01*
X138495255Y-112571040D01*
X138528740Y-112632363D01*
X138523756Y-112702055D01*
X138509149Y-112729844D01*
X138382479Y-112910746D01*
X138382475Y-112910754D01*
X138285718Y-113118250D01*
X138285714Y-113118261D01*
X138226457Y-113339410D01*
X138226456Y-113339418D01*
X138206502Y-113567498D01*
X138206502Y-113567501D01*
X138226456Y-113795581D01*
X138226457Y-113795589D01*
X138285714Y-114016738D01*
X138285718Y-114016749D01*
X138309384Y-114067500D01*
X138382477Y-114224249D01*
X138513802Y-114411800D01*
X138675700Y-114573698D01*
X138863251Y-114705023D01*
X138928764Y-114735572D01*
X139070750Y-114801781D01*
X139070752Y-114801781D01*
X139070757Y-114801784D01*
X139291913Y-114861043D01*
X139454832Y-114875296D01*
X139519998Y-114880998D01*
X139520000Y-114880998D01*
X139520002Y-114880998D01*
X139577021Y-114876009D01*
X139748087Y-114861043D01*
X139969243Y-114801784D01*
X140176749Y-114705023D01*
X140364300Y-114573698D01*
X140526198Y-114411800D01*
X140657523Y-114224249D01*
X140754284Y-114016743D01*
X140813543Y-113795587D01*
X140833498Y-113567500D01*
X140813543Y-113339413D01*
X140784385Y-113230593D01*
X140786048Y-113160743D01*
X140825211Y-113102881D01*
X140889439Y-113075377D01*
X140904160Y-113074500D01*
X147877500Y-113074500D01*
X147944539Y-113094185D01*
X147990294Y-113146989D01*
X148001500Y-113198500D01*
X148001500Y-114966154D01*
X148008011Y-115026702D01*
X148008011Y-115026704D01*
X148059111Y-115163704D01*
X148146739Y-115280761D01*
X148263796Y-115368389D01*
X148400799Y-115419489D01*
X148428050Y-115422418D01*
X148461345Y-115425999D01*
X148461362Y-115426000D01*
X150258638Y-115426000D01*
X150258654Y-115425999D01*
X150285692Y-115423091D01*
X150319201Y-115419489D01*
X150456204Y-115368389D01*
X150573261Y-115280761D01*
X150660889Y-115163704D01*
X150706138Y-115042387D01*
X150748009Y-114986456D01*
X150813474Y-114962039D01*
X150881746Y-114976891D01*
X150913545Y-115001736D01*
X150976760Y-115070406D01*
X151154424Y-115208689D01*
X151154425Y-115208689D01*
X151154427Y-115208691D01*
X151214314Y-115241100D01*
X151352426Y-115315842D01*
X151565365Y-115388944D01*
X151787431Y-115426000D01*
X152012569Y-115426000D01*
X152234635Y-115388944D01*
X152447574Y-115315842D01*
X152645576Y-115208689D01*
X152823240Y-115070406D01*
X152944594Y-114938582D01*
X152975715Y-114904776D01*
X152975715Y-114904775D01*
X152975722Y-114904768D01*
X153069749Y-114760847D01*
X153122894Y-114715494D01*
X153192125Y-114706070D01*
X153255461Y-114735572D01*
X153275130Y-114757548D01*
X153401890Y-114938578D01*
X153568917Y-115105605D01*
X153762421Y-115241100D01*
X153976507Y-115340929D01*
X153976516Y-115340933D01*
X154190000Y-115398134D01*
X154190000Y-114503001D01*
X154297685Y-114552180D01*
X154404237Y-114567500D01*
X154475763Y-114567500D01*
X154582315Y-114552180D01*
X154690000Y-114503001D01*
X154690000Y-115398133D01*
X154903483Y-115340933D01*
X154903492Y-115340929D01*
X155117578Y-115241100D01*
X155311082Y-115105605D01*
X155478105Y-114938582D01*
X155613600Y-114745078D01*
X155713429Y-114530992D01*
X155713432Y-114530986D01*
X155770636Y-114317500D01*
X154873686Y-114317500D01*
X154899493Y-114277344D01*
X154940000Y-114139389D01*
X154940000Y-113995611D01*
X154899493Y-113857656D01*
X154873686Y-113817500D01*
X155770636Y-113817500D01*
X155770635Y-113817499D01*
X155713432Y-113604013D01*
X155713429Y-113604007D01*
X155613600Y-113389922D01*
X155613599Y-113389920D01*
X155478113Y-113196426D01*
X155478108Y-113196420D01*
X155311082Y-113029394D01*
X155117578Y-112893899D01*
X154903492Y-112794070D01*
X154903486Y-112794067D01*
X154690000Y-112736864D01*
X154690000Y-113631998D01*
X154582315Y-113582820D01*
X154475763Y-113567500D01*
X154404237Y-113567500D01*
X154297685Y-113582820D01*
X154190000Y-113631998D01*
X154190000Y-112736864D01*
X154189999Y-112736864D01*
X153976513Y-112794067D01*
X153976507Y-112794070D01*
X153762422Y-112893899D01*
X153762420Y-112893900D01*
X153568926Y-113029386D01*
X153568920Y-113029391D01*
X153401891Y-113196420D01*
X153401890Y-113196422D01*
X153275131Y-113377452D01*
X153220554Y-113421077D01*
X153151055Y-113428269D01*
X153088701Y-113396747D01*
X153069752Y-113374156D01*
X152975722Y-113230232D01*
X152975715Y-113230225D01*
X152975715Y-113230223D01*
X152823243Y-113064597D01*
X152823238Y-113064592D01*
X152645577Y-112926312D01*
X152645572Y-112926308D01*
X152447580Y-112819161D01*
X152447577Y-112819159D01*
X152447574Y-112819158D01*
X152447571Y-112819157D01*
X152447569Y-112819156D01*
X152234637Y-112746056D01*
X152012569Y-112709000D01*
X151787431Y-112709000D01*
X151565362Y-112746056D01*
X151352430Y-112819156D01*
X151352423Y-112819159D01*
X151327047Y-112832892D01*
X151258718Y-112847486D01*
X151193347Y-112822822D01*
X151188990Y-112819380D01*
X151151423Y-112788301D01*
X151147111Y-112784378D01*
X150411658Y-112048925D01*
X150401732Y-112036535D01*
X150401525Y-112036707D01*
X150396552Y-112030696D01*
X150345306Y-111982573D01*
X150324097Y-111961363D01*
X150318492Y-111957015D01*
X150314046Y-111953218D01*
X150279509Y-111920785D01*
X150279501Y-111920780D01*
X150261540Y-111910906D01*
X150245274Y-111900222D01*
X150229064Y-111887648D01*
X150185571Y-111868827D01*
X150180323Y-111866256D01*
X150138805Y-111843432D01*
X150138804Y-111843431D01*
X150138803Y-111843431D01*
X150118937Y-111838330D01*
X150100538Y-111832030D01*
X150081709Y-111823883D01*
X150081708Y-111823882D01*
X150034902Y-111816469D01*
X150029181Y-111815284D01*
X149983283Y-111803500D01*
X149983282Y-111803500D01*
X149962774Y-111803500D01*
X149943376Y-111801973D01*
X149932769Y-111800293D01*
X149923122Y-111798765D01*
X149923121Y-111798764D01*
X149875939Y-111803225D01*
X149870101Y-111803500D01*
X140218595Y-111803500D01*
X140151556Y-111783815D01*
X140130914Y-111767181D01*
X134210914Y-105847181D01*
X134177429Y-105785858D01*
X134182413Y-105716166D01*
X134224285Y-105660233D01*
X134289749Y-105635816D01*
X134298595Y-105635500D01*
X139255543Y-105635500D01*
X139322582Y-105655185D01*
X139368337Y-105707989D01*
X139378281Y-105777147D01*
X139349256Y-105840703D01*
X139307948Y-105871882D01*
X139167517Y-105937365D01*
X138981179Y-106067842D01*
X138820342Y-106228679D01*
X138689865Y-106415017D01*
X138593734Y-106621173D01*
X138593730Y-106621182D01*
X138541127Y-106817499D01*
X138541128Y-106817500D01*
X139504314Y-106817500D01*
X139492359Y-106829455D01*
X139434835Y-106942352D01*
X139415014Y-107067500D01*
X139434835Y-107192648D01*
X139492359Y-107305545D01*
X139504314Y-107317500D01*
X138541128Y-107317500D01*
X138593730Y-107513817D01*
X138593734Y-107513826D01*
X138689865Y-107719982D01*
X138820342Y-107906320D01*
X138981179Y-108067157D01*
X139167517Y-108197634D01*
X139373673Y-108293765D01*
X139373682Y-108293769D01*
X139569999Y-108346372D01*
X139570000Y-108346371D01*
X139570000Y-107383186D01*
X139581955Y-107395141D01*
X139694852Y-107452665D01*
X139788519Y-107467500D01*
X139851481Y-107467500D01*
X139945148Y-107452665D01*
X140058045Y-107395141D01*
X140070000Y-107383186D01*
X140070000Y-108346372D01*
X140266317Y-108293769D01*
X140266326Y-108293765D01*
X140472482Y-108197634D01*
X140658820Y-108067157D01*
X140819657Y-107906320D01*
X140950134Y-107719982D01*
X141046265Y-107513826D01*
X141046269Y-107513817D01*
X141098872Y-107317500D01*
X140135686Y-107317500D01*
X140147641Y-107305545D01*
X140205165Y-107192648D01*
X140224986Y-107067500D01*
X140205165Y-106942352D01*
X140147641Y-106829455D01*
X140135686Y-106817500D01*
X141098872Y-106817500D01*
X141098872Y-106817499D01*
X141046269Y-106621182D01*
X141046265Y-106621173D01*
X140950134Y-106415017D01*
X140819657Y-106228679D01*
X140658820Y-106067842D01*
X140472482Y-105937365D01*
X140332052Y-105871882D01*
X140279613Y-105825710D01*
X140260461Y-105758516D01*
X140280677Y-105691635D01*
X140333842Y-105646300D01*
X140384457Y-105635500D01*
X155298406Y-105635500D01*
X155365445Y-105655185D01*
X155386087Y-105671819D01*
X158172339Y-108458071D01*
X158182269Y-108470465D01*
X158182476Y-108470295D01*
X158187444Y-108476300D01*
X158238709Y-108524441D01*
X158259903Y-108545636D01*
X158259906Y-108545638D01*
X158265504Y-108549981D01*
X158269936Y-108553766D01*
X158304494Y-108586217D01*
X158322470Y-108596099D01*
X158338716Y-108606770D01*
X158354933Y-108619349D01*
X158398431Y-108638172D01*
X158403660Y-108640734D01*
X158421389Y-108650481D01*
X158445192Y-108663567D01*
X158445194Y-108663567D01*
X158445197Y-108663569D01*
X158465066Y-108668670D01*
X158483462Y-108674968D01*
X158502292Y-108683117D01*
X158534796Y-108688264D01*
X158549098Y-108690530D01*
X158554817Y-108691714D01*
X158600718Y-108703500D01*
X158600719Y-108703500D01*
X158608274Y-108705440D01*
X158607950Y-108706700D01*
X158664611Y-108731413D01*
X158688834Y-108758681D01*
X158784276Y-108904765D01*
X158784284Y-108904776D01*
X158936756Y-109070402D01*
X158936760Y-109070406D01*
X159114424Y-109208689D01*
X159114425Y-109208689D01*
X159114427Y-109208691D01*
X159241135Y-109277261D01*
X159312426Y-109315842D01*
X159525365Y-109388944D01*
X159747431Y-109426000D01*
X159972569Y-109426000D01*
X160194635Y-109388944D01*
X160407574Y-109315842D01*
X160605576Y-109208689D01*
X160783240Y-109070406D01*
X160935722Y-108904768D01*
X161058860Y-108716291D01*
X161149296Y-108510116D01*
X161204564Y-108291868D01*
X161204565Y-108291859D01*
X161223156Y-108067505D01*
X161223156Y-108067494D01*
X161204565Y-107843140D01*
X161204563Y-107843128D01*
X161173378Y-107719982D01*
X161149296Y-107624884D01*
X161058860Y-107418709D01*
X161043462Y-107395141D01*
X160978420Y-107295587D01*
X160935722Y-107230232D01*
X160784291Y-107065736D01*
X160753370Y-107003084D01*
X160761230Y-106933658D01*
X160805376Y-106879502D01*
X160832189Y-106865573D01*
X160952086Y-106820854D01*
X160952093Y-106820850D01*
X161067187Y-106734690D01*
X161067190Y-106734687D01*
X161153350Y-106619593D01*
X161153354Y-106619586D01*
X161203596Y-106484879D01*
X161203598Y-106484872D01*
X161209999Y-106425344D01*
X161210000Y-106425327D01*
X161210000Y-105777500D01*
X160293686Y-105777500D01*
X160319493Y-105737344D01*
X160360000Y-105599389D01*
X160360000Y-105455611D01*
X160319493Y-105317656D01*
X160293686Y-105277500D01*
X161210000Y-105277500D01*
X161210000Y-104629672D01*
X161209999Y-104629655D01*
X161203598Y-104570127D01*
X161203596Y-104570120D01*
X161153354Y-104435413D01*
X161153350Y-104435406D01*
X161067190Y-104320312D01*
X161067187Y-104320309D01*
X160952093Y-104234149D01*
X160952086Y-104234145D01*
X160817379Y-104183903D01*
X160817372Y-104183901D01*
X160757844Y-104177500D01*
X160110000Y-104177500D01*
X160110000Y-105091998D01*
X160002315Y-105042820D01*
X159895763Y-105027500D01*
X159824237Y-105027500D01*
X159717685Y-105042820D01*
X159610000Y-105091998D01*
X159610000Y-104177500D01*
X158962155Y-104177500D01*
X158902627Y-104183901D01*
X158902620Y-104183903D01*
X158767913Y-104234145D01*
X158767906Y-104234149D01*
X158652812Y-104320309D01*
X158652809Y-104320312D01*
X158566649Y-104435406D01*
X158566645Y-104435413D01*
X158516403Y-104570120D01*
X158516401Y-104570127D01*
X158510000Y-104629655D01*
X158510000Y-105277500D01*
X159426314Y-105277500D01*
X159400507Y-105317656D01*
X159360000Y-105455611D01*
X159360000Y-105599389D01*
X159400507Y-105737344D01*
X159426314Y-105777500D01*
X158510000Y-105777500D01*
X158510000Y-106425344D01*
X158516401Y-106484872D01*
X158516403Y-106484879D01*
X158566645Y-106619586D01*
X158566649Y-106619593D01*
X158652809Y-106734687D01*
X158652812Y-106734690D01*
X158767906Y-106820850D01*
X158767913Y-106820854D01*
X158887810Y-106865573D01*
X158943744Y-106907444D01*
X158968161Y-106972909D01*
X158953309Y-107041182D01*
X158935705Y-107065739D01*
X158851522Y-107157183D01*
X158791635Y-107193173D01*
X158721797Y-107191072D01*
X158672613Y-107160880D01*
X156121658Y-104609925D01*
X156111732Y-104597535D01*
X156111525Y-104597707D01*
X156106552Y-104591696D01*
X156055306Y-104543573D01*
X156034097Y-104522363D01*
X156028492Y-104518015D01*
X156024046Y-104514218D01*
X155989509Y-104481785D01*
X155989501Y-104481780D01*
X155971540Y-104471906D01*
X155955274Y-104461222D01*
X155940920Y-104450088D01*
X155939067Y-104448650D01*
X155939066Y-104448649D01*
X155939064Y-104448648D01*
X155895571Y-104429827D01*
X155890323Y-104427256D01*
X155848805Y-104404432D01*
X155848804Y-104404431D01*
X155848803Y-104404431D01*
X155828937Y-104399330D01*
X155810538Y-104393030D01*
X155791709Y-104384883D01*
X155791708Y-104384882D01*
X155744902Y-104377469D01*
X155739181Y-104376284D01*
X155693283Y-104364500D01*
X155693282Y-104364500D01*
X155672774Y-104364500D01*
X155653376Y-104362973D01*
X155641158Y-104361038D01*
X155633122Y-104359765D01*
X155633121Y-104359764D01*
X155585939Y-104364225D01*
X155580101Y-104364500D01*
X134407094Y-104364500D01*
X134340055Y-104344815D01*
X134319413Y-104328181D01*
X132837604Y-102846372D01*
X131352414Y-101361181D01*
X131352233Y-101360975D01*
X131292729Y-101301495D01*
X131263358Y-101272124D01*
X131263319Y-101272087D01*
X130968932Y-100977700D01*
X130935447Y-100916377D01*
X130936839Y-100857923D01*
X130937179Y-100856657D01*
X130951341Y-100803805D01*
X130953543Y-100795588D01*
X130953543Y-100795587D01*
X130973498Y-100567500D01*
X130971794Y-100548028D01*
X130962113Y-100437365D01*
X130953543Y-100339413D01*
X130894284Y-100118257D01*
X130797523Y-99910751D01*
X130666198Y-99723200D01*
X130504300Y-99561302D01*
X130316749Y-99429977D01*
X130311437Y-99427500D01*
X130109249Y-99333218D01*
X130109238Y-99333214D01*
X129888089Y-99273957D01*
X129888081Y-99273956D01*
X129660002Y-99254002D01*
X129659998Y-99254002D01*
X129431918Y-99273956D01*
X129431907Y-99273958D01*
X129262593Y-99319326D01*
X129192744Y-99317663D01*
X129134881Y-99278500D01*
X129107377Y-99214272D01*
X129106500Y-99199551D01*
X129106500Y-95770759D01*
X129126185Y-95703720D01*
X129142831Y-95683065D01*
X129177227Y-95648679D01*
X129449619Y-95376365D01*
X129510944Y-95342891D01*
X129569380Y-95344287D01*
X129631905Y-95361041D01*
X129631906Y-95361041D01*
X129631913Y-95361043D01*
X129826031Y-95378026D01*
X129859998Y-95380998D01*
X129860000Y-95380998D01*
X129860002Y-95380998D01*
X129917021Y-95376009D01*
X130088087Y-95361043D01*
X130309243Y-95301784D01*
X130516749Y-95205023D01*
X130704300Y-95073698D01*
X130866198Y-94911800D01*
X130997523Y-94724249D01*
X131094284Y-94516743D01*
X131153543Y-94295587D01*
X131173498Y-94067500D01*
X131171665Y-94046554D01*
X131161662Y-93932214D01*
X131153543Y-93839413D01*
X131094284Y-93618257D01*
X131085884Y-93600244D01*
X131030646Y-93481785D01*
X130997523Y-93410751D01*
X130866198Y-93223200D01*
X130704300Y-93061302D01*
X130542263Y-92947842D01*
X130516748Y-92929976D01*
X130502093Y-92923143D01*
X130449654Y-92876970D01*
X130430502Y-92809777D01*
X130450718Y-92742896D01*
X130466819Y-92723077D01*
X130633689Y-92556217D01*
X134722637Y-88467500D01*
X136190904Y-86999316D01*
X136252228Y-86965833D01*
X136278583Y-86963000D01*
X138974640Y-86963000D01*
X139041679Y-86982685D01*
X139087434Y-87035489D01*
X139097378Y-87104647D01*
X139068353Y-87168203D01*
X139062321Y-87174681D01*
X139013806Y-87223195D01*
X139013803Y-87223198D01*
X139013802Y-87223200D01*
X138976338Y-87276704D01*
X138882476Y-87410752D01*
X138882475Y-87410754D01*
X138785718Y-87618250D01*
X138785714Y-87618261D01*
X138726457Y-87839410D01*
X138726456Y-87839418D01*
X138706502Y-88067498D01*
X138706502Y-88067501D01*
X138726456Y-88295581D01*
X138726457Y-88295589D01*
X138785714Y-88516738D01*
X138785718Y-88516749D01*
X138842920Y-88639418D01*
X138882477Y-88724249D01*
X139013802Y-88911800D01*
X139175700Y-89073698D01*
X139363251Y-89205023D01*
X139465420Y-89252665D01*
X139570750Y-89301781D01*
X139570752Y-89301781D01*
X139570757Y-89301784D01*
X139791913Y-89361043D01*
X139954832Y-89375296D01*
X140019998Y-89380998D01*
X140020000Y-89380998D01*
X140020002Y-89380998D01*
X140077021Y-89376009D01*
X140248087Y-89361043D01*
X140469243Y-89301784D01*
X140676749Y-89205023D01*
X140864300Y-89073698D01*
X141026198Y-88911800D01*
X141157523Y-88724249D01*
X141254284Y-88516743D01*
X141313543Y-88295587D01*
X141320592Y-88215017D01*
X141321627Y-88203192D01*
X141347080Y-88138123D01*
X141403671Y-88097145D01*
X141445155Y-88090000D01*
X144964144Y-88090000D01*
X145031183Y-88109685D01*
X145076938Y-88162489D01*
X145086882Y-88231647D01*
X145076527Y-88266400D01*
X145062918Y-88295587D01*
X145005717Y-88418255D01*
X145005714Y-88418261D01*
X144946457Y-88639410D01*
X144946456Y-88639418D01*
X144926502Y-88867498D01*
X144926502Y-88867501D01*
X144946456Y-89095581D01*
X144946457Y-89095589D01*
X145005714Y-89316738D01*
X145005718Y-89316749D01*
X145026373Y-89361043D01*
X145102477Y-89524249D01*
X145233802Y-89711800D01*
X145395700Y-89873698D01*
X145572697Y-89997633D01*
X145583251Y-90005023D01*
X145626345Y-90025118D01*
X145678784Y-90071291D01*
X145697936Y-90138484D01*
X145677720Y-90205365D01*
X145626345Y-90249882D01*
X145583251Y-90269976D01*
X145458126Y-90357590D01*
X145395700Y-90401302D01*
X145395698Y-90401303D01*
X145395695Y-90401306D01*
X145233806Y-90563195D01*
X145233803Y-90563198D01*
X145233802Y-90563200D01*
X145129777Y-90711763D01*
X145124623Y-90719124D01*
X145070045Y-90762749D01*
X145023048Y-90772000D01*
X141165872Y-90772000D01*
X141150101Y-90770258D01*
X141150076Y-90770529D01*
X141142307Y-90769793D01*
X141072013Y-90772000D01*
X141042015Y-90772000D01*
X141034997Y-90772886D01*
X141029177Y-90773343D01*
X140981824Y-90774830D01*
X140962106Y-90780557D01*
X140943071Y-90784498D01*
X140922706Y-90787071D01*
X140922700Y-90787073D01*
X140878655Y-90804510D01*
X140873126Y-90806403D01*
X140827637Y-90819617D01*
X140827635Y-90819618D01*
X140809956Y-90830071D01*
X140792502Y-90838621D01*
X140773411Y-90846181D01*
X140735085Y-90874025D01*
X140730200Y-90877234D01*
X140689425Y-90901346D01*
X140674907Y-90915862D01*
X140660128Y-90928485D01*
X140643513Y-90940558D01*
X140643512Y-90940559D01*
X140613314Y-90977060D01*
X140609380Y-90981383D01*
X137667932Y-93922539D01*
X137655539Y-93932468D01*
X137655709Y-93932673D01*
X137649698Y-93937646D01*
X137601587Y-93988878D01*
X137580384Y-94010079D01*
X137580372Y-94010092D01*
X137576014Y-94015709D01*
X137572231Y-94020137D01*
X137539783Y-94054694D01*
X137539779Y-94054699D01*
X137529908Y-94072653D01*
X137519229Y-94088911D01*
X137506668Y-94105103D01*
X137506665Y-94105108D01*
X137487838Y-94148606D01*
X137485271Y-94153847D01*
X137462431Y-94195396D01*
X137462428Y-94195403D01*
X137457332Y-94215251D01*
X137451029Y-94233659D01*
X137442892Y-94252459D01*
X137442892Y-94252460D01*
X137435474Y-94299278D01*
X137434290Y-94304996D01*
X137422500Y-94350916D01*
X137422500Y-94371408D01*
X137420972Y-94390812D01*
X137417766Y-94411042D01*
X137417766Y-94411048D01*
X137421729Y-94452997D01*
X137422225Y-94458239D01*
X137422500Y-94464074D01*
X137422500Y-96389957D01*
X137402815Y-96456996D01*
X137390652Y-96472927D01*
X137386072Y-96478013D01*
X137386068Y-96478018D01*
X137299254Y-96628386D01*
X137245601Y-96793514D01*
X137245600Y-96793517D01*
X137227450Y-96966200D01*
X137245600Y-97138882D01*
X137245601Y-97138885D01*
X137247343Y-97144247D01*
X137299255Y-97304015D01*
X137386071Y-97454385D01*
X137421469Y-97493698D01*
X137502254Y-97583419D01*
X137642720Y-97685474D01*
X137642725Y-97685477D01*
X137801341Y-97756098D01*
X137801346Y-97756100D01*
X137971184Y-97792200D01*
X137971185Y-97792200D01*
X138144814Y-97792200D01*
X138144816Y-97792200D01*
X138314654Y-97756100D01*
X138473275Y-97685477D01*
X138613746Y-97583419D01*
X138729929Y-97454385D01*
X138816745Y-97304015D01*
X138870400Y-97138881D01*
X138888550Y-96966200D01*
X138870400Y-96793519D01*
X138816745Y-96628385D01*
X138743539Y-96501588D01*
X138729931Y-96478018D01*
X138729927Y-96478013D01*
X138725348Y-96472927D01*
X138695120Y-96409935D01*
X138693500Y-96389957D01*
X138693500Y-94847639D01*
X138713185Y-94780600D01*
X138765989Y-94734845D01*
X138835147Y-94724901D01*
X138898703Y-94753926D01*
X138919071Y-94776510D01*
X139013802Y-94911800D01*
X139175700Y-95073698D01*
X139363251Y-95205023D01*
X139440497Y-95241043D01*
X139570750Y-95301781D01*
X139570752Y-95301781D01*
X139570757Y-95301784D01*
X139791913Y-95361043D01*
X139954832Y-95375296D01*
X140019998Y-95380998D01*
X140020000Y-95380998D01*
X140020001Y-95380998D01*
X140059094Y-95377577D01*
X140178692Y-95367114D01*
X140247192Y-95380881D01*
X140297376Y-95429496D01*
X140313500Y-95490642D01*
X140313500Y-99183474D01*
X140293815Y-99250513D01*
X140241011Y-99296268D01*
X140171853Y-99306212D01*
X140157407Y-99303249D01*
X140048092Y-99273958D01*
X140048088Y-99273957D01*
X140048087Y-99273957D01*
X140048086Y-99273956D01*
X140048081Y-99273956D01*
X139820002Y-99254002D01*
X139819998Y-99254002D01*
X139591918Y-99273956D01*
X139591910Y-99273957D01*
X139370761Y-99333214D01*
X139370750Y-99333218D01*
X139163254Y-99429975D01*
X139163252Y-99429976D01*
X139163251Y-99429977D01*
X138975700Y-99561302D01*
X138975698Y-99561303D01*
X138975695Y-99561306D01*
X138813806Y-99723195D01*
X138813803Y-99723198D01*
X138813802Y-99723200D01*
X138731767Y-99840356D01*
X138682476Y-99910752D01*
X138682475Y-99910754D01*
X138585718Y-100118250D01*
X138585714Y-100118261D01*
X138526457Y-100339410D01*
X138526456Y-100339418D01*
X138506502Y-100567498D01*
X138506502Y-100567501D01*
X138520123Y-100723195D01*
X138526457Y-100795587D01*
X138549220Y-100880540D01*
X138585714Y-101016738D01*
X138585718Y-101016749D01*
X138674003Y-101206077D01*
X138682477Y-101224249D01*
X138813802Y-101411800D01*
X138975700Y-101573698D01*
X139163251Y-101705023D01*
X139288091Y-101763236D01*
X139370750Y-101801781D01*
X139370752Y-101801781D01*
X139370757Y-101801784D01*
X139591913Y-101861043D01*
X139754832Y-101875296D01*
X139819998Y-101880998D01*
X139820000Y-101880998D01*
X139820002Y-101880998D01*
X139877021Y-101876009D01*
X140048087Y-101861043D01*
X140269243Y-101801784D01*
X140476749Y-101705023D01*
X140664300Y-101573698D01*
X140826198Y-101411800D01*
X140937967Y-101252177D01*
X140992541Y-101208556D01*
X141031750Y-101199549D01*
X141069027Y-101197205D01*
X141077092Y-101194584D01*
X141099879Y-101189490D01*
X141108299Y-101188427D01*
X141162571Y-101166938D01*
X141166218Y-101165625D01*
X141175868Y-101162489D01*
X141221733Y-101147588D01*
X141228893Y-101143043D01*
X141249704Y-101132440D01*
X141257585Y-101129320D01*
X141257584Y-101129320D01*
X141257588Y-101129319D01*
X141304838Y-101094989D01*
X141308004Y-101092838D01*
X141357303Y-101061553D01*
X141363116Y-101055361D01*
X141380620Y-101039930D01*
X141387487Y-101034942D01*
X141424706Y-100989950D01*
X141427264Y-100987050D01*
X141467217Y-100944506D01*
X141471304Y-100937069D01*
X141484426Y-100917760D01*
X141489835Y-100911224D01*
X141514687Y-100858410D01*
X141516437Y-100854973D01*
X141544569Y-100803803D01*
X141546680Y-100795577D01*
X141554585Y-100773620D01*
X141558200Y-100765941D01*
X141569138Y-100708598D01*
X141569981Y-100704826D01*
X141584500Y-100648282D01*
X141584500Y-100639792D01*
X141586697Y-100616555D01*
X141588287Y-100608221D01*
X141584621Y-100549956D01*
X141584500Y-100546084D01*
X141584500Y-95456254D01*
X141604185Y-95389215D01*
X141620819Y-95368573D01*
X141748349Y-95241043D01*
X141890075Y-95099316D01*
X141902458Y-95089398D01*
X141902286Y-95089190D01*
X141908292Y-95084219D01*
X141908303Y-95084213D01*
X141956426Y-95032966D01*
X141977639Y-95011754D01*
X141981993Y-95006139D01*
X141985768Y-95001718D01*
X142018217Y-94967166D01*
X142028094Y-94949197D01*
X142038779Y-94932932D01*
X142051350Y-94916727D01*
X142070183Y-94873203D01*
X142072732Y-94868001D01*
X142095569Y-94826463D01*
X142100670Y-94806590D01*
X142106969Y-94788194D01*
X142115117Y-94769368D01*
X142120584Y-94734845D01*
X142122530Y-94722562D01*
X142123715Y-94716838D01*
X142131023Y-94688376D01*
X142135500Y-94670942D01*
X142135500Y-94650433D01*
X142137027Y-94631033D01*
X142140235Y-94610780D01*
X142136858Y-94575055D01*
X142135775Y-94563598D01*
X142135500Y-94557760D01*
X142135500Y-93814594D01*
X142155185Y-93747555D01*
X142171819Y-93726913D01*
X142772913Y-93125819D01*
X142834236Y-93092334D01*
X142860594Y-93089500D01*
X143867506Y-93089500D01*
X143934545Y-93109185D01*
X143955187Y-93125819D01*
X144908934Y-94079567D01*
X144942419Y-94140890D01*
X144944781Y-94156436D01*
X144946457Y-94175584D01*
X144946457Y-94175589D01*
X145005714Y-94396738D01*
X145005718Y-94396749D01*
X145092965Y-94583851D01*
X145102477Y-94604249D01*
X145233802Y-94791800D01*
X145395700Y-94953698D01*
X145567070Y-95073693D01*
X145583251Y-95085023D01*
X145636401Y-95109807D01*
X145688840Y-95155979D01*
X145707992Y-95223173D01*
X145687776Y-95290054D01*
X145636401Y-95334571D01*
X145587517Y-95357365D01*
X145401179Y-95487842D01*
X145240342Y-95648679D01*
X145109865Y-95835017D01*
X145013734Y-96041173D01*
X145013730Y-96041182D01*
X144961127Y-96237499D01*
X144961128Y-96237500D01*
X145924314Y-96237500D01*
X145912359Y-96249455D01*
X145854835Y-96362352D01*
X145835014Y-96487500D01*
X145854835Y-96612648D01*
X145912359Y-96725545D01*
X145924314Y-96737500D01*
X144961128Y-96737500D01*
X145013730Y-96933817D01*
X145013734Y-96933826D01*
X145109865Y-97139982D01*
X145240342Y-97326320D01*
X145401179Y-97487157D01*
X145587517Y-97617633D01*
X145636399Y-97640427D01*
X145688839Y-97686599D01*
X145707992Y-97753792D01*
X145687777Y-97820674D01*
X145636402Y-97865191D01*
X145583256Y-97889974D01*
X145583252Y-97889976D01*
X145572701Y-97897364D01*
X145395700Y-98021302D01*
X145395698Y-98021303D01*
X145395695Y-98021306D01*
X145233806Y-98183195D01*
X145233803Y-98183198D01*
X145233802Y-98183200D01*
X145183659Y-98254811D01*
X145102476Y-98370752D01*
X145102475Y-98370754D01*
X145005718Y-98578250D01*
X145005714Y-98578261D01*
X144946457Y-98799410D01*
X144946456Y-98799418D01*
X144926502Y-99027498D01*
X144926502Y-99027501D01*
X144946456Y-99255581D01*
X144946457Y-99255589D01*
X145005714Y-99476738D01*
X145005718Y-99476749D01*
X145083798Y-99644192D01*
X145102477Y-99684249D01*
X145233802Y-99871800D01*
X145395700Y-100033698D01*
X145572697Y-100157633D01*
X145583251Y-100165023D01*
X145636401Y-100189807D01*
X145688840Y-100235979D01*
X145707992Y-100303173D01*
X145687776Y-100370054D01*
X145636401Y-100414571D01*
X145587517Y-100437365D01*
X145401179Y-100567842D01*
X145240342Y-100728679D01*
X145109865Y-100915017D01*
X145013734Y-101121173D01*
X145013730Y-101121182D01*
X144961127Y-101317499D01*
X144961128Y-101317500D01*
X145924314Y-101317500D01*
X145912359Y-101329455D01*
X145854835Y-101442352D01*
X145835014Y-101567500D01*
X145854835Y-101692648D01*
X145912359Y-101805545D01*
X145924314Y-101817500D01*
X144961128Y-101817500D01*
X145013730Y-102013817D01*
X145013734Y-102013826D01*
X145109865Y-102219982D01*
X145240342Y-102406320D01*
X145401179Y-102567157D01*
X145587517Y-102697634D01*
X145793673Y-102793765D01*
X145793682Y-102793769D01*
X145989999Y-102846372D01*
X145990000Y-102846371D01*
X145990000Y-101883186D01*
X146001955Y-101895141D01*
X146114852Y-101952665D01*
X146208519Y-101967500D01*
X146271481Y-101967500D01*
X146365148Y-101952665D01*
X146478045Y-101895141D01*
X146490000Y-101883186D01*
X146490000Y-102846372D01*
X146686317Y-102793769D01*
X146686326Y-102793765D01*
X146892482Y-102697634D01*
X147078820Y-102567157D01*
X147239657Y-102406320D01*
X147370134Y-102219982D01*
X147466265Y-102013826D01*
X147466269Y-102013817D01*
X147518872Y-101817500D01*
X146555686Y-101817500D01*
X146567641Y-101805545D01*
X146625165Y-101692648D01*
X146644986Y-101567500D01*
X146625165Y-101442352D01*
X146567641Y-101329455D01*
X146555686Y-101317500D01*
X147518872Y-101317500D01*
X147518872Y-101317499D01*
X147466269Y-101121182D01*
X147466265Y-101121173D01*
X147370134Y-100915017D01*
X147239657Y-100728679D01*
X147078820Y-100567842D01*
X146892481Y-100437365D01*
X146892479Y-100437364D01*
X146843599Y-100414571D01*
X146791159Y-100368399D01*
X146772007Y-100301206D01*
X146792223Y-100234324D01*
X146843599Y-100189807D01*
X146845051Y-100189130D01*
X146896749Y-100165023D01*
X147084300Y-100033698D01*
X147246198Y-99871800D01*
X147377523Y-99684249D01*
X147474284Y-99476743D01*
X147533543Y-99255587D01*
X147553498Y-99027500D01*
X147533543Y-98799413D01*
X147474284Y-98578257D01*
X147377523Y-98370751D01*
X147246198Y-98183200D01*
X147084300Y-98021302D01*
X146896749Y-97889977D01*
X146843596Y-97865191D01*
X146791158Y-97819019D01*
X146772007Y-97751825D01*
X146792223Y-97684944D01*
X146843600Y-97640427D01*
X146892483Y-97617633D01*
X147078820Y-97487157D01*
X147239657Y-97326320D01*
X147370134Y-97139982D01*
X147466265Y-96933826D01*
X147466269Y-96933817D01*
X147518872Y-96737500D01*
X146555686Y-96737500D01*
X146567641Y-96725545D01*
X146625165Y-96612648D01*
X146644986Y-96487500D01*
X146625165Y-96362352D01*
X146567641Y-96249455D01*
X146555686Y-96237500D01*
X147518872Y-96237500D01*
X147518872Y-96237499D01*
X147466269Y-96041182D01*
X147466265Y-96041173D01*
X147370134Y-95835017D01*
X147239657Y-95648679D01*
X147078820Y-95487842D01*
X146892481Y-95357365D01*
X146892479Y-95357364D01*
X146843599Y-95334571D01*
X146791159Y-95288399D01*
X146772007Y-95221206D01*
X146792223Y-95154324D01*
X146843599Y-95109807D01*
X146896749Y-95085023D01*
X147084300Y-94953698D01*
X147246198Y-94791800D01*
X147318617Y-94688374D01*
X147373193Y-94644752D01*
X147420191Y-94635500D01*
X148685406Y-94635500D01*
X148752445Y-94655185D01*
X148773087Y-94671819D01*
X148828181Y-94726913D01*
X148861666Y-94788236D01*
X148864500Y-94814594D01*
X148864500Y-100916151D01*
X148862758Y-100931927D01*
X148863026Y-100931953D01*
X148862292Y-100939718D01*
X148862292Y-100939719D01*
X148863779Y-100987050D01*
X148864500Y-101009985D01*
X148864500Y-101039983D01*
X148865387Y-101047013D01*
X148865845Y-101052832D01*
X148867334Y-101100203D01*
X148867335Y-101100207D01*
X148873057Y-101119905D01*
X148877000Y-101138946D01*
X148879571Y-101159288D01*
X148879574Y-101159303D01*
X148897016Y-101203359D01*
X148898907Y-101208883D01*
X148912130Y-101254391D01*
X148922570Y-101272044D01*
X148931128Y-101289514D01*
X148938679Y-101308585D01*
X148938682Y-101308591D01*
X148966542Y-101346936D01*
X148969749Y-101351819D01*
X148993866Y-101392598D01*
X148993870Y-101392602D01*
X149008364Y-101407096D01*
X149020996Y-101421885D01*
X149033058Y-101438487D01*
X149066433Y-101466097D01*
X149069575Y-101468696D01*
X149073886Y-101472618D01*
X150517007Y-102915740D01*
X150991342Y-103390075D01*
X151001267Y-103402463D01*
X151001474Y-103402292D01*
X151006445Y-103408301D01*
X151057692Y-103456426D01*
X151078907Y-103477641D01*
X151084499Y-103481977D01*
X151088949Y-103485777D01*
X151123490Y-103518214D01*
X151123497Y-103518219D01*
X151141459Y-103528093D01*
X151157723Y-103538775D01*
X151173933Y-103551349D01*
X151217431Y-103570172D01*
X151222660Y-103572734D01*
X151240389Y-103582481D01*
X151264192Y-103595567D01*
X151264194Y-103595567D01*
X151264197Y-103595569D01*
X151284066Y-103600670D01*
X151302462Y-103606968D01*
X151321292Y-103615117D01*
X151353796Y-103620264D01*
X151368098Y-103622530D01*
X151373817Y-103623714D01*
X151419718Y-103635500D01*
X151440226Y-103635500D01*
X151459623Y-103637026D01*
X151479877Y-103640234D01*
X151479878Y-103640235D01*
X151479878Y-103640234D01*
X151479879Y-103640235D01*
X151501987Y-103638145D01*
X151527061Y-103635775D01*
X151532899Y-103635500D01*
X163977906Y-103635500D01*
X164044945Y-103655185D01*
X164065587Y-103671819D01*
X168010365Y-107616597D01*
X168043850Y-107677920D01*
X168042890Y-107734718D01*
X168015435Y-107843135D01*
X167996844Y-108067494D01*
X167996844Y-108067505D01*
X168015434Y-108291859D01*
X168015436Y-108291871D01*
X168070703Y-108510114D01*
X168161140Y-108716292D01*
X168284276Y-108904765D01*
X168284284Y-108904776D01*
X168436756Y-109070402D01*
X168436760Y-109070406D01*
X168614424Y-109208689D01*
X168614425Y-109208689D01*
X168614427Y-109208691D01*
X168741135Y-109277261D01*
X168812426Y-109315842D01*
X169025365Y-109388944D01*
X169247431Y-109426000D01*
X169472569Y-109426000D01*
X169694635Y-109388944D01*
X169907574Y-109315842D01*
X170105576Y-109208689D01*
X170283240Y-109070406D01*
X170435722Y-108904768D01*
X170558860Y-108716291D01*
X170649296Y-108510116D01*
X170704564Y-108291868D01*
X170704565Y-108291859D01*
X170723156Y-108067505D01*
X170723156Y-108067494D01*
X170704565Y-107843140D01*
X170704563Y-107843128D01*
X170673378Y-107719982D01*
X170649296Y-107624884D01*
X170558860Y-107418709D01*
X170543462Y-107395141D01*
X170478420Y-107295587D01*
X170435722Y-107230232D01*
X170284291Y-107065736D01*
X170253370Y-107003084D01*
X170261230Y-106933658D01*
X170305376Y-106879502D01*
X170332189Y-106865573D01*
X170452086Y-106820854D01*
X170452093Y-106820850D01*
X170567187Y-106734690D01*
X170567190Y-106734687D01*
X170653350Y-106619593D01*
X170653354Y-106619586D01*
X170703596Y-106484879D01*
X170703598Y-106484872D01*
X170709999Y-106425344D01*
X170710000Y-106425327D01*
X170710000Y-105777500D01*
X169793686Y-105777500D01*
X169819493Y-105737344D01*
X169860000Y-105599389D01*
X169860000Y-105455611D01*
X169819493Y-105317656D01*
X169793686Y-105277500D01*
X170710000Y-105277500D01*
X170710000Y-104629672D01*
X170709999Y-104629655D01*
X170703598Y-104570127D01*
X170703596Y-104570120D01*
X170653354Y-104435413D01*
X170653350Y-104435406D01*
X170567190Y-104320312D01*
X170567187Y-104320309D01*
X170452093Y-104234149D01*
X170452086Y-104234145D01*
X170317379Y-104183903D01*
X170317372Y-104183901D01*
X170257844Y-104177500D01*
X169610000Y-104177500D01*
X169610000Y-105091998D01*
X169502315Y-105042820D01*
X169395763Y-105027500D01*
X169324237Y-105027500D01*
X169217685Y-105042820D01*
X169110000Y-105091998D01*
X169110000Y-104177500D01*
X168462155Y-104177500D01*
X168402627Y-104183901D01*
X168402620Y-104183903D01*
X168267913Y-104234145D01*
X168267906Y-104234149D01*
X168152812Y-104320309D01*
X168152809Y-104320312D01*
X168066649Y-104435406D01*
X168066645Y-104435413D01*
X168016403Y-104570120D01*
X168016401Y-104570127D01*
X168010000Y-104629655D01*
X168010000Y-105277500D01*
X168926314Y-105277500D01*
X168900507Y-105317656D01*
X168860000Y-105455611D01*
X168860000Y-105599389D01*
X168900507Y-105737344D01*
X168926314Y-105777500D01*
X168020095Y-105777500D01*
X167953056Y-105757815D01*
X167932414Y-105741181D01*
X164801158Y-102609925D01*
X164791232Y-102597535D01*
X164791025Y-102597707D01*
X164786052Y-102591696D01*
X164734806Y-102543573D01*
X164713597Y-102522363D01*
X164707992Y-102518015D01*
X164703546Y-102514218D01*
X164669009Y-102481785D01*
X164669001Y-102481780D01*
X164651040Y-102471906D01*
X164634774Y-102461222D01*
X164629215Y-102456910D01*
X164618567Y-102448650D01*
X164618566Y-102448649D01*
X164618564Y-102448648D01*
X164575071Y-102429827D01*
X164569823Y-102427256D01*
X164528305Y-102404432D01*
X164528304Y-102404431D01*
X164528303Y-102404431D01*
X164508437Y-102399330D01*
X164490038Y-102393030D01*
X164471209Y-102384883D01*
X164471208Y-102384882D01*
X164424402Y-102377469D01*
X164418681Y-102376284D01*
X164372783Y-102364500D01*
X164372782Y-102364500D01*
X164352274Y-102364500D01*
X164332876Y-102362973D01*
X164322269Y-102361293D01*
X164312622Y-102359765D01*
X164312621Y-102359764D01*
X164265439Y-102364225D01*
X164259601Y-102364500D01*
X155126763Y-102364500D01*
X155059724Y-102344815D01*
X155013969Y-102292011D01*
X155004025Y-102222853D01*
X155014379Y-102188099D01*
X155094284Y-102016743D01*
X155153543Y-101795587D01*
X155173498Y-101567500D01*
X155173497Y-101567494D01*
X155159464Y-101407096D01*
X155153543Y-101339413D01*
X155094284Y-101118257D01*
X155085865Y-101100203D01*
X155046950Y-101016749D01*
X154997523Y-100910751D01*
X154866198Y-100723200D01*
X154704300Y-100561302D01*
X154516749Y-100429977D01*
X154463596Y-100405191D01*
X154411158Y-100359019D01*
X154392007Y-100291825D01*
X154412223Y-100224944D01*
X154463600Y-100180427D01*
X154512483Y-100157633D01*
X154698820Y-100027157D01*
X154859657Y-99866320D01*
X154990134Y-99679982D01*
X155086265Y-99473826D01*
X155086269Y-99473817D01*
X155138872Y-99277500D01*
X154175686Y-99277500D01*
X154187641Y-99265545D01*
X154245165Y-99152648D01*
X154264986Y-99027500D01*
X154245165Y-98902352D01*
X154187641Y-98789455D01*
X154175686Y-98777500D01*
X155138872Y-98777500D01*
X155138872Y-98777499D01*
X155086269Y-98581182D01*
X155086265Y-98581173D01*
X154990134Y-98375017D01*
X154859657Y-98188679D01*
X154698820Y-98027842D01*
X154512481Y-97897365D01*
X154512479Y-97897364D01*
X154463599Y-97874571D01*
X154411159Y-97828399D01*
X154392007Y-97761206D01*
X154412223Y-97694324D01*
X154463599Y-97649807D01*
X154516749Y-97625023D01*
X154704300Y-97493698D01*
X154866198Y-97331800D01*
X154997523Y-97144249D01*
X155094284Y-96936743D01*
X155153543Y-96715587D01*
X155170647Y-96520083D01*
X155173498Y-96487501D01*
X155173498Y-96487498D01*
X155153543Y-96259418D01*
X155153543Y-96259413D01*
X155094284Y-96038257D01*
X155092881Y-96035249D01*
X155055736Y-95955591D01*
X154997523Y-95830751D01*
X154866198Y-95643200D01*
X154704300Y-95481302D01*
X154516749Y-95349977D01*
X154463596Y-95325191D01*
X154411158Y-95279019D01*
X154392007Y-95211825D01*
X154412223Y-95144944D01*
X154463600Y-95100427D01*
X154512483Y-95077633D01*
X154698820Y-94947157D01*
X154859657Y-94786320D01*
X154990134Y-94599982D01*
X155086265Y-94393826D01*
X155086269Y-94393817D01*
X155138872Y-94197500D01*
X154175686Y-94197500D01*
X154187641Y-94185545D01*
X154245165Y-94072648D01*
X154264986Y-93947500D01*
X154245165Y-93822352D01*
X154187641Y-93709455D01*
X154175686Y-93697500D01*
X155138872Y-93697500D01*
X155138872Y-93697499D01*
X155086269Y-93501182D01*
X155086265Y-93501173D01*
X154990134Y-93295017D01*
X154859657Y-93108679D01*
X154698820Y-92947842D01*
X154512481Y-92817365D01*
X154512479Y-92817364D01*
X154463599Y-92794571D01*
X154411159Y-92748399D01*
X154392007Y-92681206D01*
X154412223Y-92614324D01*
X154463599Y-92569807D01*
X154516749Y-92545023D01*
X154704300Y-92413698D01*
X154866198Y-92251800D01*
X154997523Y-92064249D01*
X155094284Y-91856743D01*
X155153543Y-91635587D01*
X155173498Y-91407500D01*
X155153543Y-91179413D01*
X155094284Y-90958257D01*
X155086031Y-90940559D01*
X155029636Y-90819618D01*
X154997523Y-90750751D01*
X154866198Y-90563200D01*
X154704300Y-90401302D01*
X154516749Y-90269977D01*
X154463596Y-90245191D01*
X154411158Y-90199019D01*
X154392007Y-90131825D01*
X154412223Y-90064944D01*
X154463600Y-90020427D01*
X154512483Y-89997633D01*
X154698820Y-89867157D01*
X154859657Y-89706320D01*
X154990134Y-89519982D01*
X155086265Y-89313826D01*
X155086269Y-89313817D01*
X155138872Y-89117500D01*
X154175686Y-89117500D01*
X154187641Y-89105545D01*
X154245165Y-88992648D01*
X154264986Y-88867500D01*
X154245165Y-88742352D01*
X154187641Y-88629455D01*
X154175686Y-88617500D01*
X155138872Y-88617500D01*
X155138872Y-88617499D01*
X155086269Y-88421182D01*
X155086265Y-88421173D01*
X154990134Y-88215017D01*
X154859657Y-88028679D01*
X154698820Y-87867842D01*
X154512481Y-87737365D01*
X154512479Y-87737364D01*
X154463599Y-87714571D01*
X154411159Y-87668399D01*
X154392007Y-87601206D01*
X154412223Y-87534324D01*
X154463599Y-87489807D01*
X154516749Y-87465023D01*
X154704300Y-87333698D01*
X154866198Y-87171800D01*
X154997523Y-86984249D01*
X155094284Y-86776743D01*
X155153543Y-86555587D01*
X155159430Y-86488296D01*
X155184882Y-86423228D01*
X155241473Y-86382249D01*
X155311235Y-86378371D01*
X155370639Y-86411423D01*
X156328181Y-87368965D01*
X156361666Y-87430288D01*
X156364500Y-87456646D01*
X156364500Y-91165751D01*
X156362758Y-91181527D01*
X156363026Y-91181553D01*
X156362292Y-91189318D01*
X156364500Y-91259585D01*
X156364500Y-91289583D01*
X156365387Y-91296613D01*
X156365845Y-91302432D01*
X156367334Y-91349803D01*
X156367335Y-91349807D01*
X156373057Y-91369505D01*
X156377000Y-91388546D01*
X156379571Y-91408888D01*
X156379574Y-91408903D01*
X156397016Y-91452959D01*
X156398907Y-91458483D01*
X156412130Y-91503991D01*
X156422570Y-91521644D01*
X156431128Y-91539114D01*
X156438679Y-91558185D01*
X156438682Y-91558191D01*
X156466542Y-91596536D01*
X156469750Y-91601421D01*
X156489952Y-91635581D01*
X156493866Y-91642198D01*
X156493870Y-91642202D01*
X156508363Y-91656695D01*
X156521001Y-91671492D01*
X156533057Y-91688087D01*
X156569576Y-91718297D01*
X156573888Y-91722220D01*
X161163281Y-96311614D01*
X162671342Y-97819675D01*
X162681267Y-97832063D01*
X162681474Y-97831892D01*
X162686445Y-97837901D01*
X162737692Y-97886026D01*
X162758907Y-97907240D01*
X162764501Y-97911579D01*
X162768949Y-97915377D01*
X162803487Y-97947811D01*
X162803490Y-97947813D01*
X162803494Y-97947817D01*
X162803497Y-97947819D01*
X162803499Y-97947820D01*
X162821462Y-97957695D01*
X162837726Y-97968378D01*
X162853933Y-97980950D01*
X162897422Y-97999769D01*
X162902665Y-98002336D01*
X162944197Y-98025169D01*
X162944201Y-98025170D01*
X162964054Y-98030267D01*
X162982469Y-98036572D01*
X163001286Y-98044715D01*
X163001288Y-98044715D01*
X163001292Y-98044717D01*
X163034358Y-98049953D01*
X163048098Y-98052130D01*
X163053817Y-98053314D01*
X163099718Y-98065100D01*
X163120226Y-98065100D01*
X163139623Y-98066626D01*
X163159877Y-98069834D01*
X163159878Y-98069835D01*
X163159878Y-98069834D01*
X163159879Y-98069835D01*
X163181987Y-98067745D01*
X163207061Y-98065375D01*
X163212899Y-98065100D01*
X165115006Y-98065100D01*
X165182045Y-98084785D01*
X165202687Y-98101419D01*
X171828181Y-104726913D01*
X171861666Y-104788236D01*
X171864500Y-104814594D01*
X171864500Y-110685404D01*
X171844815Y-110752443D01*
X171828181Y-110773085D01*
X170652921Y-111948344D01*
X170640531Y-111958272D01*
X170640702Y-111958479D01*
X170634696Y-111963447D01*
X170616736Y-111982573D01*
X170586573Y-112014693D01*
X170579503Y-112021763D01*
X170565365Y-112035900D01*
X170565363Y-112035902D01*
X170561008Y-112041516D01*
X170557218Y-112045953D01*
X170524782Y-112080494D01*
X170524781Y-112080496D01*
X170514900Y-112098468D01*
X170504225Y-112114719D01*
X170491652Y-112130929D01*
X170491649Y-112130933D01*
X170472827Y-112174428D01*
X170470257Y-112179674D01*
X170447430Y-112221197D01*
X170442329Y-112241064D01*
X170436030Y-112259462D01*
X170427884Y-112278287D01*
X170427881Y-112278296D01*
X170420469Y-112325098D01*
X170419284Y-112330820D01*
X170407500Y-112376711D01*
X170407500Y-112397225D01*
X170405972Y-112416624D01*
X170402765Y-112436879D01*
X170403615Y-112445869D01*
X170407225Y-112484059D01*
X170407500Y-112489897D01*
X170407500Y-116035000D01*
X170387815Y-116102039D01*
X170335011Y-116147794D01*
X170283500Y-116159000D01*
X170243288Y-116159000D01*
X170197240Y-116166684D01*
X170013045Y-116197420D01*
X169792280Y-116273210D01*
X169792266Y-116273216D01*
X169586988Y-116384306D01*
X169586985Y-116384308D01*
X169402781Y-116527681D01*
X169402776Y-116527685D01*
X169396346Y-116534670D01*
X169336457Y-116570657D01*
X169266619Y-116568552D01*
X169209005Y-116529024D01*
X169188940Y-116494013D01*
X169163355Y-116425415D01*
X169163350Y-116425406D01*
X169077190Y-116310312D01*
X169077187Y-116310309D01*
X168962093Y-116224149D01*
X168962086Y-116224145D01*
X168827379Y-116173903D01*
X168827372Y-116173901D01*
X168767844Y-116167500D01*
X168070000Y-116167500D01*
X168070000Y-117193310D01*
X168017453Y-117157484D01*
X167887827Y-117117500D01*
X167786276Y-117117500D01*
X167685862Y-117132635D01*
X167570000Y-117188431D01*
X167570000Y-116167500D01*
X166872155Y-116167500D01*
X166812627Y-116173901D01*
X166812620Y-116173903D01*
X166677913Y-116224145D01*
X166677906Y-116224149D01*
X166562812Y-116310309D01*
X166562809Y-116310312D01*
X166476649Y-116425406D01*
X166476645Y-116425413D01*
X166426403Y-116560120D01*
X166426401Y-116560127D01*
X166420000Y-116619655D01*
X166420000Y-117317500D01*
X167444722Y-117317500D01*
X167396375Y-117401240D01*
X167366190Y-117533492D01*
X167376327Y-117668765D01*
X167425887Y-117795041D01*
X167443797Y-117817500D01*
X166420000Y-117817500D01*
X166420000Y-118515344D01*
X166426401Y-118574872D01*
X166426403Y-118574879D01*
X166476645Y-118709586D01*
X166476649Y-118709593D01*
X166562809Y-118824687D01*
X166562812Y-118824690D01*
X166677906Y-118910850D01*
X166677913Y-118910854D01*
X166812620Y-118961096D01*
X166812627Y-118961098D01*
X166872155Y-118967499D01*
X166872172Y-118967500D01*
X167570000Y-118967500D01*
X167570000Y-117941689D01*
X167622547Y-117977516D01*
X167752173Y-118017500D01*
X167853724Y-118017500D01*
X167954138Y-118002365D01*
X168070000Y-117946568D01*
X168070000Y-118967500D01*
X168767828Y-118967500D01*
X168767844Y-118967499D01*
X168827372Y-118961098D01*
X168827379Y-118961096D01*
X168962086Y-118910854D01*
X168962093Y-118910850D01*
X169077187Y-118824690D01*
X169077190Y-118824687D01*
X169163350Y-118709593D01*
X169163355Y-118709584D01*
X169188940Y-118640986D01*
X169230810Y-118585052D01*
X169296274Y-118560634D01*
X169364547Y-118575485D01*
X169396349Y-118600332D01*
X169402780Y-118607318D01*
X169586983Y-118750690D01*
X169586985Y-118750691D01*
X169586988Y-118750693D01*
X169614752Y-118765718D01*
X169792273Y-118861787D01*
X169906914Y-118901143D01*
X170013045Y-118937579D01*
X170013047Y-118937579D01*
X170013049Y-118937580D01*
X170243288Y-118976000D01*
X170243289Y-118976000D01*
X170476711Y-118976000D01*
X170476712Y-118976000D01*
X170706951Y-118937580D01*
X170927727Y-118861787D01*
X171133017Y-118750690D01*
X171317220Y-118607318D01*
X171475314Y-118435583D01*
X171602984Y-118240169D01*
X171696749Y-118026407D01*
X171754051Y-117800126D01*
X171767458Y-117638334D01*
X171773327Y-117567505D01*
X171773327Y-117567494D01*
X171754051Y-117334877D01*
X171754051Y-117334874D01*
X171696749Y-117108593D01*
X171696748Y-117108589D01*
X171679058Y-117068261D01*
X171670154Y-116998961D01*
X171672510Y-116987609D01*
X171678499Y-116964284D01*
X171678500Y-116964282D01*
X171678500Y-116943495D01*
X171680013Y-116924186D01*
X171683249Y-116903657D01*
X171683250Y-116903652D01*
X171678780Y-116856728D01*
X171678500Y-116850845D01*
X171678500Y-112771593D01*
X171698185Y-112704554D01*
X171714814Y-112683916D01*
X172890072Y-111508658D01*
X172902461Y-111498735D01*
X172902289Y-111498528D01*
X172908298Y-111493555D01*
X172908303Y-111493553D01*
X172956441Y-111442290D01*
X172977638Y-111421094D01*
X172981979Y-111415497D01*
X172985774Y-111411054D01*
X173018217Y-111376506D01*
X173028102Y-111358524D01*
X173038773Y-111342278D01*
X173051349Y-111326067D01*
X173070172Y-111282567D01*
X173072740Y-111277328D01*
X173095569Y-111235803D01*
X173100670Y-111215931D01*
X173106973Y-111197526D01*
X173115117Y-111178708D01*
X173122533Y-111131875D01*
X173123708Y-111126201D01*
X173135500Y-111080282D01*
X173135500Y-111059774D01*
X173137027Y-111040374D01*
X173140235Y-111020121D01*
X173135775Y-110972939D01*
X173135500Y-110967101D01*
X173135500Y-104583851D01*
X173137242Y-104568069D01*
X173136975Y-104568044D01*
X173137707Y-104560288D01*
X173137709Y-104560281D01*
X173135500Y-104489996D01*
X173135500Y-104460017D01*
X173134610Y-104452982D01*
X173134153Y-104447164D01*
X173132665Y-104399795D01*
X173131825Y-104396904D01*
X173126941Y-104380093D01*
X173122997Y-104361049D01*
X173120427Y-104340701D01*
X173102973Y-104296618D01*
X173101098Y-104291142D01*
X173087869Y-104245607D01*
X173087868Y-104245606D01*
X173087868Y-104245604D01*
X173077428Y-104227952D01*
X173068869Y-104210482D01*
X173061319Y-104191412D01*
X173033468Y-104153080D01*
X173030261Y-104148197D01*
X173020526Y-104131736D01*
X173006135Y-104107402D01*
X173006133Y-104107400D01*
X173006128Y-104107394D01*
X172991633Y-104092899D01*
X172978995Y-104078103D01*
X172966942Y-104061513D01*
X172930422Y-104031301D01*
X172926100Y-104027367D01*
X165938258Y-97039525D01*
X165928332Y-97027135D01*
X165928125Y-97027307D01*
X165923152Y-97021296D01*
X165871906Y-96973173D01*
X165850697Y-96951963D01*
X165845092Y-96947615D01*
X165840646Y-96943818D01*
X165806109Y-96911385D01*
X165806101Y-96911380D01*
X165788140Y-96901506D01*
X165771874Y-96890822D01*
X165767591Y-96887500D01*
X165755667Y-96878250D01*
X165755666Y-96878249D01*
X165755664Y-96878248D01*
X165712171Y-96859427D01*
X165706923Y-96856856D01*
X165665405Y-96834032D01*
X165665404Y-96834031D01*
X165665403Y-96834031D01*
X165645537Y-96828930D01*
X165627138Y-96822630D01*
X165608309Y-96814483D01*
X165608308Y-96814482D01*
X165561502Y-96807069D01*
X165555781Y-96805884D01*
X165509883Y-96794100D01*
X165509882Y-96794100D01*
X165489374Y-96794100D01*
X165469976Y-96792573D01*
X165459369Y-96790893D01*
X165449722Y-96789365D01*
X165449721Y-96789364D01*
X165402539Y-96793825D01*
X165396701Y-96794100D01*
X164333027Y-96794100D01*
X164265988Y-96774415D01*
X164220233Y-96721611D01*
X164210289Y-96652453D01*
X164215096Y-96631783D01*
X164239256Y-96557422D01*
X164257400Y-96501581D01*
X164275550Y-96328900D01*
X164257400Y-96156219D01*
X164203745Y-95991085D01*
X164116929Y-95840715D01*
X164112348Y-95835627D01*
X164082120Y-95772635D01*
X164080500Y-95752657D01*
X164080500Y-95067502D01*
X166096693Y-95067502D01*
X166115342Y-95280674D01*
X166115885Y-95286871D01*
X166172880Y-95499576D01*
X166172881Y-95499579D01*
X166172882Y-95499581D01*
X166265942Y-95699150D01*
X166265944Y-95699154D01*
X166392251Y-95879538D01*
X166547962Y-96035249D01*
X166728346Y-96161556D01*
X166927924Y-96254620D01*
X167140629Y-96311615D01*
X167297322Y-96325323D01*
X167359998Y-96330807D01*
X167360000Y-96330807D01*
X167360002Y-96330807D01*
X167414842Y-96326009D01*
X167579371Y-96311615D01*
X167792076Y-96254620D01*
X167991654Y-96161556D01*
X168172038Y-96035249D01*
X168327749Y-95879538D01*
X168454056Y-95699154D01*
X168547120Y-95499576D01*
X168604115Y-95286871D01*
X168621391Y-95089398D01*
X168623307Y-95067502D01*
X168623307Y-95067497D01*
X168613350Y-94953693D01*
X168604115Y-94848129D01*
X168547120Y-94635424D01*
X168454056Y-94435847D01*
X168454054Y-94435844D01*
X168454053Y-94435842D01*
X168362433Y-94304996D01*
X168327749Y-94255462D01*
X168172038Y-94099751D01*
X167991654Y-93973444D01*
X167991650Y-93973442D01*
X167792081Y-93880382D01*
X167792079Y-93880381D01*
X167792076Y-93880380D01*
X167627353Y-93836242D01*
X167579372Y-93823385D01*
X167579365Y-93823384D01*
X167360002Y-93804193D01*
X167359998Y-93804193D01*
X167140634Y-93823384D01*
X167140627Y-93823385D01*
X166927920Y-93880381D01*
X166728346Y-93973444D01*
X166728342Y-93973446D01*
X166547967Y-94099747D01*
X166547960Y-94099752D01*
X166392252Y-94255460D01*
X166392247Y-94255467D01*
X166265946Y-94435842D01*
X166265944Y-94435846D01*
X166172881Y-94635420D01*
X166115885Y-94848127D01*
X166115884Y-94848134D01*
X166096693Y-95067497D01*
X166096693Y-95067502D01*
X164080500Y-95067502D01*
X164080500Y-93726090D01*
X164100185Y-93659051D01*
X164116818Y-93638410D01*
X164145303Y-93609925D01*
X169750075Y-88005056D01*
X169762464Y-87995133D01*
X169762292Y-87994925D01*
X169768297Y-87989956D01*
X169768303Y-87989953D01*
X169816435Y-87938696D01*
X169837642Y-87917490D01*
X169841990Y-87911883D01*
X169845769Y-87907458D01*
X169878217Y-87872906D01*
X169888101Y-87854925D01*
X169898779Y-87838670D01*
X169911352Y-87822462D01*
X169930178Y-87778954D01*
X169932736Y-87773734D01*
X169955569Y-87732203D01*
X169960670Y-87712331D01*
X169966968Y-87693938D01*
X169975119Y-87675103D01*
X169982532Y-87628290D01*
X169983716Y-87622575D01*
X169989109Y-87601571D01*
X170024842Y-87541538D01*
X170061759Y-87517849D01*
X170092502Y-87505116D01*
X170308376Y-87372828D01*
X170500898Y-87208398D01*
X170665328Y-87015876D01*
X170797616Y-86800002D01*
X170894505Y-86566091D01*
X170953609Y-86319903D01*
X170973474Y-86067500D01*
X170953609Y-85815097D01*
X170894505Y-85568909D01*
X170894504Y-85568906D01*
X170797616Y-85334997D01*
X170665331Y-85119129D01*
X170665330Y-85119127D01*
X170665329Y-85119126D01*
X170665328Y-85119124D01*
X170500898Y-84926602D01*
X170308376Y-84762172D01*
X170308374Y-84762170D01*
X170308372Y-84762169D01*
X170308370Y-84762168D01*
X170092502Y-84629883D01*
X169858593Y-84532995D01*
X169612406Y-84473891D01*
X169360000Y-84454026D01*
X169107593Y-84473891D01*
X168861406Y-84532995D01*
X168627497Y-84629883D01*
X168411629Y-84762168D01*
X168411627Y-84762169D01*
X168219102Y-84926602D01*
X168054669Y-85119127D01*
X168054668Y-85119129D01*
X167922383Y-85334997D01*
X167825495Y-85568906D01*
X167766391Y-85815093D01*
X167746526Y-86067500D01*
X167766391Y-86319906D01*
X167825495Y-86566093D01*
X167922383Y-86800002D01*
X168054668Y-87015870D01*
X168054669Y-87015872D01*
X168054670Y-87015874D01*
X168054672Y-87015876D01*
X168219102Y-87208398D01*
X168403051Y-87365506D01*
X168441243Y-87424011D01*
X168441742Y-87493878D01*
X168410200Y-87547474D01*
X163054923Y-92902842D01*
X163042538Y-92912766D01*
X163042709Y-92912973D01*
X163036698Y-92917945D01*
X162988564Y-92969203D01*
X162967359Y-92990408D01*
X162967350Y-92990418D01*
X162963007Y-92996016D01*
X162959220Y-93000449D01*
X162926786Y-93034989D01*
X162926780Y-93034998D01*
X162916897Y-93052973D01*
X162906224Y-93069222D01*
X162893649Y-93085435D01*
X162874826Y-93128930D01*
X162872256Y-93134177D01*
X162849432Y-93175694D01*
X162849431Y-93175697D01*
X162844329Y-93195566D01*
X162838030Y-93213965D01*
X162829880Y-93232799D01*
X162822468Y-93279596D01*
X162821284Y-93285317D01*
X162809500Y-93331212D01*
X162809500Y-93351726D01*
X162807974Y-93371121D01*
X162807041Y-93377012D01*
X162804765Y-93391385D01*
X162806596Y-93410751D01*
X162809225Y-93438562D01*
X162809500Y-93444401D01*
X162809500Y-93723448D01*
X162789815Y-93790487D01*
X162737011Y-93836242D01*
X162667853Y-93846186D01*
X162653406Y-93843223D01*
X162579373Y-93823385D01*
X162579365Y-93823384D01*
X162360002Y-93804193D01*
X162359998Y-93804193D01*
X162140634Y-93823384D01*
X162140627Y-93823385D01*
X161927920Y-93880381D01*
X161728346Y-93973444D01*
X161728342Y-93973446D01*
X161604091Y-94060448D01*
X161537885Y-94082775D01*
X161470118Y-94065765D01*
X161445287Y-94046554D01*
X158171819Y-90773086D01*
X158138334Y-90711763D01*
X158135500Y-90685405D01*
X158135500Y-87800000D01*
X158155185Y-87732961D01*
X158207989Y-87687206D01*
X158259500Y-87676000D01*
X160348638Y-87676000D01*
X160348654Y-87675999D01*
X160375692Y-87673091D01*
X160409201Y-87669489D01*
X160412124Y-87668399D01*
X160423768Y-87664055D01*
X160546204Y-87618389D01*
X160663261Y-87530761D01*
X160750889Y-87413704D01*
X160801989Y-87276701D01*
X160807741Y-87223200D01*
X160808499Y-87216154D01*
X160808500Y-87216137D01*
X160808500Y-84918862D01*
X160808499Y-84918845D01*
X160805157Y-84887770D01*
X160801989Y-84858299D01*
X160750889Y-84721296D01*
X160663261Y-84604239D01*
X160546204Y-84516611D01*
X160525061Y-84508725D01*
X160409203Y-84465511D01*
X160348654Y-84459000D01*
X160348638Y-84459000D01*
X158051362Y-84459000D01*
X158051345Y-84459000D01*
X157990797Y-84465511D01*
X157990795Y-84465511D01*
X157853795Y-84516611D01*
X157736739Y-84604239D01*
X157649111Y-84721295D01*
X157598011Y-84858295D01*
X157598011Y-84858297D01*
X157591500Y-84918845D01*
X157591500Y-85140944D01*
X157571815Y-85207983D01*
X157519011Y-85253738D01*
X157449853Y-85263682D01*
X157386297Y-85234657D01*
X157379823Y-85228630D01*
X154886649Y-82735710D01*
X154876731Y-82723330D01*
X154876522Y-82723504D01*
X154871552Y-82717495D01*
X154820294Y-82669362D01*
X154799070Y-82648139D01*
X154793485Y-82643808D01*
X154789036Y-82640009D01*
X154754509Y-82607586D01*
X154754506Y-82607583D01*
X154736511Y-82597690D01*
X154720256Y-82587012D01*
X154704040Y-82574434D01*
X154660567Y-82555625D01*
X154655317Y-82553053D01*
X154636485Y-82542701D01*
X154613803Y-82530231D01*
X154613800Y-82530230D01*
X154613798Y-82530229D01*
X154593914Y-82525123D01*
X154575519Y-82518826D01*
X154556678Y-82510675D01*
X154556679Y-82510675D01*
X154556676Y-82510674D01*
X154546378Y-82509043D01*
X154509895Y-82503266D01*
X154504172Y-82502081D01*
X154458286Y-82490300D01*
X154458282Y-82490300D01*
X154437753Y-82490300D01*
X154418361Y-82488774D01*
X154398088Y-82485564D01*
X154398084Y-82485564D01*
X154350930Y-82490024D01*
X154345088Y-82490300D01*
X141039057Y-82490300D01*
X140972018Y-82470615D01*
X140926263Y-82417811D01*
X140916319Y-82348653D01*
X140937483Y-82295176D01*
X140990129Y-82219989D01*
X140990133Y-82219983D01*
X141086265Y-82013826D01*
X141086269Y-82013817D01*
X141138872Y-81817500D01*
X140175686Y-81817500D01*
X140187641Y-81805545D01*
X140245165Y-81692648D01*
X140264986Y-81567500D01*
X140245165Y-81442352D01*
X140187641Y-81329455D01*
X140175686Y-81317500D01*
X141138872Y-81317500D01*
X141138872Y-81317499D01*
X141086269Y-81121182D01*
X141086265Y-81121173D01*
X140990134Y-80915017D01*
X140859657Y-80728679D01*
X140698820Y-80567842D01*
X140512482Y-80437365D01*
X140306328Y-80341234D01*
X140110000Y-80288627D01*
X140110000Y-81251814D01*
X140098045Y-81239859D01*
X139985148Y-81182335D01*
X139891481Y-81167500D01*
X139828519Y-81167500D01*
X139734852Y-81182335D01*
X139621955Y-81239859D01*
X139610000Y-81251814D01*
X139610000Y-80288627D01*
X139413671Y-80341234D01*
X139207517Y-80437365D01*
X139021179Y-80567842D01*
X138860342Y-80728679D01*
X138729865Y-80915017D01*
X138633734Y-81121173D01*
X138633730Y-81121182D01*
X138581127Y-81317499D01*
X138581128Y-81317500D01*
X139544314Y-81317500D01*
X139532359Y-81329455D01*
X139474835Y-81442352D01*
X139455014Y-81567500D01*
X139474835Y-81692648D01*
X139532359Y-81805545D01*
X139544314Y-81817500D01*
X138581128Y-81817500D01*
X138633730Y-82013817D01*
X138633734Y-82013826D01*
X138729866Y-82219983D01*
X138729870Y-82219989D01*
X138782517Y-82295176D01*
X138804845Y-82361382D01*
X138787835Y-82429149D01*
X138736888Y-82476962D01*
X138680943Y-82490300D01*
X137157500Y-82490300D01*
X137090461Y-82470615D01*
X137044706Y-82417811D01*
X137033500Y-82366300D01*
X137033500Y-78462075D01*
X137035240Y-78446313D01*
X137034970Y-78446288D01*
X137035704Y-78438526D01*
X137034726Y-78407331D01*
X137052299Y-78339708D01*
X137103643Y-78292320D01*
X137172456Y-78280213D01*
X137179053Y-78281131D01*
X137343301Y-78308540D01*
X137343302Y-78308540D01*
X137576724Y-78308540D01*
X137576725Y-78308540D01*
X137806964Y-78270120D01*
X138027740Y-78194327D01*
X138233030Y-78083230D01*
X138417233Y-77939858D01*
X138575327Y-77768123D01*
X138626204Y-77690250D01*
X138679350Y-77644893D01*
X138748582Y-77635469D01*
X138811917Y-77664971D01*
X138833822Y-77690250D01*
X138884699Y-77768124D01*
X139042789Y-77939854D01*
X139042793Y-77939858D01*
X139226996Y-78083230D01*
X139226998Y-78083231D01*
X139227001Y-78083233D01*
X139346344Y-78147817D01*
X139432286Y-78194327D01*
X139546927Y-78233683D01*
X139653058Y-78270119D01*
X139653060Y-78270119D01*
X139653062Y-78270120D01*
X139883301Y-78308540D01*
X139883302Y-78308540D01*
X140116724Y-78308540D01*
X140116725Y-78308540D01*
X140346964Y-78270120D01*
X140567740Y-78194327D01*
X140773030Y-78083230D01*
X140957233Y-77939858D01*
X141115327Y-77768123D01*
X141166204Y-77690250D01*
X141219350Y-77644893D01*
X141288582Y-77635469D01*
X141351917Y-77664971D01*
X141373822Y-77690250D01*
X141424699Y-77768124D01*
X141582789Y-77939854D01*
X141582793Y-77939858D01*
X141766996Y-78083230D01*
X141766998Y-78083231D01*
X141767001Y-78083233D01*
X141886344Y-78147817D01*
X141972286Y-78194327D01*
X142086927Y-78233683D01*
X142193058Y-78270119D01*
X142193060Y-78270119D01*
X142193062Y-78270120D01*
X142423301Y-78308540D01*
X142423302Y-78308540D01*
X142656724Y-78308540D01*
X142656725Y-78308540D01*
X142886964Y-78270120D01*
X143107740Y-78194327D01*
X143313030Y-78083230D01*
X143497233Y-77939858D01*
X143655327Y-77768123D01*
X143706204Y-77690250D01*
X143759350Y-77644893D01*
X143828582Y-77635469D01*
X143891917Y-77664971D01*
X143913822Y-77690250D01*
X143964699Y-77768124D01*
X144122789Y-77939854D01*
X144122793Y-77939858D01*
X144306996Y-78083230D01*
X144306998Y-78083231D01*
X144307001Y-78083233D01*
X144426344Y-78147817D01*
X144512286Y-78194327D01*
X144626927Y-78233683D01*
X144733058Y-78270119D01*
X144733060Y-78270119D01*
X144733062Y-78270120D01*
X144963301Y-78308540D01*
X144963302Y-78308540D01*
X145196724Y-78308540D01*
X145196725Y-78308540D01*
X145426964Y-78270120D01*
X145647740Y-78194327D01*
X145853030Y-78083230D01*
X146037233Y-77939858D01*
X146195327Y-77768123D01*
X146246204Y-77690250D01*
X146299350Y-77644893D01*
X146368582Y-77635469D01*
X146431917Y-77664971D01*
X146453822Y-77690250D01*
X146504699Y-77768124D01*
X146662789Y-77939854D01*
X146662793Y-77939858D01*
X146846996Y-78083230D01*
X146846998Y-78083231D01*
X146847001Y-78083233D01*
X146966344Y-78147817D01*
X147052286Y-78194327D01*
X147166927Y-78233683D01*
X147273058Y-78270119D01*
X147273060Y-78270119D01*
X147273062Y-78270120D01*
X147503301Y-78308540D01*
X147503302Y-78308540D01*
X147736724Y-78308540D01*
X147736725Y-78308540D01*
X147966964Y-78270120D01*
X148187740Y-78194327D01*
X148393030Y-78083230D01*
X148577233Y-77939858D01*
X148735327Y-77768123D01*
X148786204Y-77690250D01*
X148839350Y-77644893D01*
X148908582Y-77635469D01*
X148971917Y-77664971D01*
X148993822Y-77690250D01*
X149044699Y-77768124D01*
X149202789Y-77939854D01*
X149202793Y-77939858D01*
X149386996Y-78083230D01*
X149386998Y-78083231D01*
X149387001Y-78083233D01*
X149506344Y-78147817D01*
X149592286Y-78194327D01*
X149706927Y-78233683D01*
X149813058Y-78270119D01*
X149813060Y-78270119D01*
X149813062Y-78270120D01*
X150043301Y-78308540D01*
X150043302Y-78308540D01*
X150276724Y-78308540D01*
X150276725Y-78308540D01*
X150506964Y-78270120D01*
X150727740Y-78194327D01*
X150933030Y-78083230D01*
X151117233Y-77939858D01*
X151275327Y-77768123D01*
X151326204Y-77690250D01*
X151379350Y-77644893D01*
X151448582Y-77635469D01*
X151511917Y-77664971D01*
X151533822Y-77690250D01*
X151584699Y-77768124D01*
X151742789Y-77939854D01*
X151742793Y-77939858D01*
X151926996Y-78083230D01*
X151926998Y-78083231D01*
X151927001Y-78083233D01*
X152046344Y-78147817D01*
X152132286Y-78194327D01*
X152246927Y-78233683D01*
X152353058Y-78270119D01*
X152353060Y-78270119D01*
X152353062Y-78270120D01*
X152583301Y-78308540D01*
X152583302Y-78308540D01*
X152816724Y-78308540D01*
X152816725Y-78308540D01*
X153046964Y-78270120D01*
X153267740Y-78194327D01*
X153473030Y-78083230D01*
X153657233Y-77939858D01*
X153815327Y-77768123D01*
X153866204Y-77690250D01*
X153919350Y-77644893D01*
X153988582Y-77635469D01*
X154051917Y-77664971D01*
X154073822Y-77690250D01*
X154124699Y-77768124D01*
X154282789Y-77939854D01*
X154282793Y-77939858D01*
X154466996Y-78083230D01*
X154466998Y-78083231D01*
X154467001Y-78083233D01*
X154586344Y-78147817D01*
X154672286Y-78194327D01*
X154786927Y-78233683D01*
X154893058Y-78270119D01*
X154893060Y-78270119D01*
X154893062Y-78270120D01*
X155123301Y-78308540D01*
X155123302Y-78308540D01*
X155356724Y-78308540D01*
X155356725Y-78308540D01*
X155586964Y-78270120D01*
X155807740Y-78194327D01*
X156013030Y-78083230D01*
X156197233Y-77939858D01*
X156355327Y-77768123D01*
X156406204Y-77690250D01*
X156459350Y-77644893D01*
X156528582Y-77635469D01*
X156591917Y-77664971D01*
X156613822Y-77690250D01*
X156664699Y-77768124D01*
X156822789Y-77939854D01*
X156822793Y-77939858D01*
X157006996Y-78083230D01*
X157006998Y-78083231D01*
X157007001Y-78083233D01*
X157126344Y-78147817D01*
X157212286Y-78194327D01*
X157326927Y-78233683D01*
X157433058Y-78270119D01*
X157433060Y-78270119D01*
X157433062Y-78270120D01*
X157663301Y-78308540D01*
X157663302Y-78308540D01*
X157896724Y-78308540D01*
X157896725Y-78308540D01*
X158126964Y-78270120D01*
X158347740Y-78194327D01*
X158553030Y-78083230D01*
X158737233Y-77939858D01*
X158895327Y-77768123D01*
X158951280Y-77682479D01*
X159004426Y-77637123D01*
X159073657Y-77627699D01*
X159136993Y-77657201D01*
X159158898Y-77682479D01*
X159168825Y-77697673D01*
X159828879Y-77037619D01*
X159851331Y-77114080D01*
X159930618Y-77237453D01*
X160041451Y-77333491D01*
X160174852Y-77394413D01*
X160178646Y-77394958D01*
X159521212Y-78052391D01*
X159551663Y-78076090D01*
X159755710Y-78186516D01*
X159755719Y-78186519D01*
X159975152Y-78261851D01*
X160204006Y-78300040D01*
X160436020Y-78300040D01*
X160664873Y-78261851D01*
X160884306Y-78186519D01*
X160884315Y-78186516D01*
X161088363Y-78076090D01*
X161118811Y-78052391D01*
X160461378Y-77394958D01*
X160465174Y-77394413D01*
X160598575Y-77333491D01*
X160709408Y-77237453D01*
X160788695Y-77114080D01*
X160811146Y-77037620D01*
X161471199Y-77697674D01*
X161481127Y-77682479D01*
X161534273Y-77637122D01*
X161603504Y-77627698D01*
X161666840Y-77657199D01*
X161688745Y-77682479D01*
X161744699Y-77768124D01*
X161902789Y-77939854D01*
X161902793Y-77939858D01*
X162086996Y-78083230D01*
X162086998Y-78083231D01*
X162087001Y-78083233D01*
X162206344Y-78147817D01*
X162292286Y-78194327D01*
X162406927Y-78233683D01*
X162513058Y-78270119D01*
X162513060Y-78270119D01*
X162513062Y-78270120D01*
X162743301Y-78308540D01*
X162743302Y-78308540D01*
X162976724Y-78308540D01*
X162976725Y-78308540D01*
X163206964Y-78270120D01*
X163427740Y-78194327D01*
X163633030Y-78083230D01*
X163817233Y-77939858D01*
X163975327Y-77768123D01*
X164102997Y-77572709D01*
X164196762Y-77358947D01*
X164254064Y-77132666D01*
X164273340Y-76900040D01*
X164254064Y-76667414D01*
X164196762Y-76441133D01*
X164102997Y-76227371D01*
X164047795Y-76142878D01*
X163975326Y-76031955D01*
X163817236Y-75860225D01*
X163817235Y-75860224D01*
X163817233Y-75860222D01*
X163633030Y-75716850D01*
X163633028Y-75716849D01*
X163633027Y-75716848D01*
X163633024Y-75716846D01*
X163427746Y-75605756D01*
X163427743Y-75605755D01*
X163427740Y-75605753D01*
X163427734Y-75605751D01*
X163427732Y-75605750D01*
X163206967Y-75529960D01*
X163027663Y-75500040D01*
X162976725Y-75491540D01*
X162743301Y-75491540D01*
X162697253Y-75499224D01*
X162513058Y-75529960D01*
X162292293Y-75605750D01*
X162292279Y-75605756D01*
X162087001Y-75716846D01*
X162086998Y-75716848D01*
X161902794Y-75860221D01*
X161902789Y-75860225D01*
X161744699Y-76031956D01*
X161744696Y-76031958D01*
X161688744Y-76117600D01*
X161635598Y-76162957D01*
X161566366Y-76172380D01*
X161503031Y-76142877D01*
X161481127Y-76117600D01*
X161471199Y-76102404D01*
X160811145Y-76762458D01*
X160788695Y-76686000D01*
X160709408Y-76562627D01*
X160598575Y-76466589D01*
X160465174Y-76405667D01*
X160461379Y-76405121D01*
X161118812Y-75747688D01*
X161118812Y-75747687D01*
X161088362Y-75723989D01*
X160884315Y-75613563D01*
X160884306Y-75613560D01*
X160664873Y-75538228D01*
X160436020Y-75500040D01*
X160204006Y-75500040D01*
X159975152Y-75538228D01*
X159755719Y-75613560D01*
X159755711Y-75613563D01*
X159551657Y-75723992D01*
X159521213Y-75747686D01*
X159521213Y-75747687D01*
X160178647Y-76405121D01*
X160174852Y-76405667D01*
X160041451Y-76466589D01*
X159930618Y-76562627D01*
X159851331Y-76686000D01*
X159828879Y-76762459D01*
X159168825Y-76102405D01*
X159158898Y-76117600D01*
X159105751Y-76162956D01*
X159036520Y-76172380D01*
X158973184Y-76142878D01*
X158951280Y-76117599D01*
X158895326Y-76031955D01*
X158737236Y-75860225D01*
X158737235Y-75860224D01*
X158737233Y-75860222D01*
X158553030Y-75716850D01*
X158553028Y-75716849D01*
X158553027Y-75716848D01*
X158553024Y-75716846D01*
X158347746Y-75605756D01*
X158347743Y-75605755D01*
X158347740Y-75605753D01*
X158347734Y-75605751D01*
X158347732Y-75605750D01*
X158126967Y-75529960D01*
X157947663Y-75500040D01*
X157896725Y-75491540D01*
X157663301Y-75491540D01*
X157617253Y-75499224D01*
X157433058Y-75529960D01*
X157212293Y-75605750D01*
X157212279Y-75605756D01*
X157007001Y-75716846D01*
X157006998Y-75716848D01*
X156822794Y-75860221D01*
X156822789Y-75860225D01*
X156664699Y-76031956D01*
X156664697Y-76031958D01*
X156613821Y-76109830D01*
X156560675Y-76155186D01*
X156491444Y-76164610D01*
X156428108Y-76135108D01*
X156406205Y-76109830D01*
X156355328Y-76031958D01*
X156355326Y-76031956D01*
X156197236Y-75860225D01*
X156197235Y-75860224D01*
X156197233Y-75860222D01*
X156013030Y-75716850D01*
X156013028Y-75716849D01*
X156013027Y-75716848D01*
X156013024Y-75716846D01*
X155807746Y-75605756D01*
X155807743Y-75605755D01*
X155807740Y-75605753D01*
X155807734Y-75605751D01*
X155807732Y-75605750D01*
X155586967Y-75529960D01*
X155407663Y-75500040D01*
X155356725Y-75491540D01*
X155123301Y-75491540D01*
X155077253Y-75499224D01*
X154893058Y-75529960D01*
X154672293Y-75605750D01*
X154672279Y-75605756D01*
X154467001Y-75716846D01*
X154466998Y-75716848D01*
X154282794Y-75860221D01*
X154282789Y-75860225D01*
X154124699Y-76031956D01*
X154124697Y-76031958D01*
X154073821Y-76109830D01*
X154020675Y-76155186D01*
X153951444Y-76164610D01*
X153888108Y-76135108D01*
X153866205Y-76109830D01*
X153815328Y-76031958D01*
X153815326Y-76031956D01*
X153657236Y-75860225D01*
X153657235Y-75860224D01*
X153657233Y-75860222D01*
X153473030Y-75716850D01*
X153473028Y-75716849D01*
X153473027Y-75716848D01*
X153473024Y-75716846D01*
X153267746Y-75605756D01*
X153267743Y-75605755D01*
X153267740Y-75605753D01*
X153267734Y-75605751D01*
X153267732Y-75605750D01*
X153046967Y-75529960D01*
X152867663Y-75500040D01*
X152816725Y-75491540D01*
X152583301Y-75491540D01*
X152537253Y-75499224D01*
X152353058Y-75529960D01*
X152132293Y-75605750D01*
X152132279Y-75605756D01*
X151927001Y-75716846D01*
X151926998Y-75716848D01*
X151742794Y-75860221D01*
X151742789Y-75860225D01*
X151584699Y-76031956D01*
X151584697Y-76031958D01*
X151533821Y-76109830D01*
X151480675Y-76155186D01*
X151411444Y-76164610D01*
X151348108Y-76135108D01*
X151326205Y-76109830D01*
X151275328Y-76031958D01*
X151275326Y-76031956D01*
X151117236Y-75860225D01*
X151117235Y-75860224D01*
X151117233Y-75860222D01*
X150933030Y-75716850D01*
X150933028Y-75716849D01*
X150933027Y-75716848D01*
X150933024Y-75716846D01*
X150727746Y-75605756D01*
X150727743Y-75605755D01*
X150727740Y-75605753D01*
X150727734Y-75605751D01*
X150727732Y-75605750D01*
X150506967Y-75529960D01*
X150327663Y-75500040D01*
X150276725Y-75491540D01*
X150043301Y-75491540D01*
X149997253Y-75499224D01*
X149813058Y-75529960D01*
X149592293Y-75605750D01*
X149592279Y-75605756D01*
X149387001Y-75716846D01*
X149386998Y-75716848D01*
X149202794Y-75860221D01*
X149202789Y-75860225D01*
X149044699Y-76031956D01*
X149044697Y-76031958D01*
X148993821Y-76109830D01*
X148940675Y-76155186D01*
X148871444Y-76164610D01*
X148808108Y-76135108D01*
X148786205Y-76109830D01*
X148735328Y-76031958D01*
X148735326Y-76031956D01*
X148577236Y-75860225D01*
X148577235Y-75860224D01*
X148577233Y-75860222D01*
X148393030Y-75716850D01*
X148393028Y-75716849D01*
X148393027Y-75716848D01*
X148393024Y-75716846D01*
X148187746Y-75605756D01*
X148187743Y-75605755D01*
X148187740Y-75605753D01*
X148187734Y-75605751D01*
X148187732Y-75605750D01*
X147966967Y-75529960D01*
X147787663Y-75500040D01*
X147736725Y-75491540D01*
X147503301Y-75491540D01*
X147457253Y-75499224D01*
X147273058Y-75529960D01*
X147052293Y-75605750D01*
X147052279Y-75605756D01*
X146847001Y-75716846D01*
X146846998Y-75716848D01*
X146662794Y-75860221D01*
X146662789Y-75860225D01*
X146504699Y-76031956D01*
X146504697Y-76031958D01*
X146453821Y-76109830D01*
X146400675Y-76155186D01*
X146331444Y-76164610D01*
X146268108Y-76135108D01*
X146246205Y-76109830D01*
X146195328Y-76031958D01*
X146195326Y-76031956D01*
X146037236Y-75860225D01*
X146037235Y-75860224D01*
X146037233Y-75860222D01*
X145853030Y-75716850D01*
X145853028Y-75716849D01*
X145853027Y-75716848D01*
X145853024Y-75716846D01*
X145647746Y-75605756D01*
X145647743Y-75605755D01*
X145647740Y-75605753D01*
X145647734Y-75605751D01*
X145647732Y-75605750D01*
X145426967Y-75529960D01*
X145247663Y-75500040D01*
X145196725Y-75491540D01*
X144963301Y-75491540D01*
X144917253Y-75499224D01*
X144733058Y-75529960D01*
X144512293Y-75605750D01*
X144512279Y-75605756D01*
X144307001Y-75716846D01*
X144306998Y-75716848D01*
X144122794Y-75860221D01*
X144122789Y-75860225D01*
X143964699Y-76031956D01*
X143964697Y-76031958D01*
X143913821Y-76109830D01*
X143860675Y-76155186D01*
X143791444Y-76164610D01*
X143728108Y-76135108D01*
X143706205Y-76109830D01*
X143655328Y-76031958D01*
X143655326Y-76031956D01*
X143497236Y-75860225D01*
X143497235Y-75860224D01*
X143497233Y-75860222D01*
X143313030Y-75716850D01*
X143313028Y-75716849D01*
X143313027Y-75716848D01*
X143313024Y-75716846D01*
X143107746Y-75605756D01*
X143107743Y-75605755D01*
X143107740Y-75605753D01*
X143107734Y-75605751D01*
X143107732Y-75605750D01*
X142886967Y-75529960D01*
X142707663Y-75500040D01*
X142656725Y-75491540D01*
X142423301Y-75491540D01*
X142377253Y-75499224D01*
X142193058Y-75529960D01*
X141972293Y-75605750D01*
X141972279Y-75605756D01*
X141767001Y-75716846D01*
X141766998Y-75716848D01*
X141582794Y-75860221D01*
X141582789Y-75860225D01*
X141424699Y-76031956D01*
X141424697Y-76031958D01*
X141373821Y-76109830D01*
X141320675Y-76155186D01*
X141251444Y-76164610D01*
X141188108Y-76135108D01*
X141166205Y-76109830D01*
X141115328Y-76031958D01*
X141115326Y-76031956D01*
X140957236Y-75860225D01*
X140957235Y-75860224D01*
X140957233Y-75860222D01*
X140773030Y-75716850D01*
X140773028Y-75716849D01*
X140773027Y-75716848D01*
X140773024Y-75716846D01*
X140567746Y-75605756D01*
X140567743Y-75605755D01*
X140567740Y-75605753D01*
X140567734Y-75605751D01*
X140567732Y-75605750D01*
X140346967Y-75529960D01*
X140167663Y-75500040D01*
X140116725Y-75491540D01*
X139883301Y-75491540D01*
X139837253Y-75499224D01*
X139653058Y-75529960D01*
X139432293Y-75605750D01*
X139432279Y-75605756D01*
X139227001Y-75716846D01*
X139226998Y-75716848D01*
X139042794Y-75860221D01*
X139042789Y-75860225D01*
X138884699Y-76031956D01*
X138884697Y-76031958D01*
X138833821Y-76109830D01*
X138780675Y-76155186D01*
X138711444Y-76164610D01*
X138648108Y-76135108D01*
X138626205Y-76109830D01*
X138575328Y-76031958D01*
X138575326Y-76031956D01*
X138417236Y-75860225D01*
X138417235Y-75860224D01*
X138417233Y-75860222D01*
X138233030Y-75716850D01*
X138233028Y-75716849D01*
X138233027Y-75716848D01*
X138233024Y-75716846D01*
X138027746Y-75605756D01*
X138027743Y-75605755D01*
X138027740Y-75605753D01*
X138027734Y-75605751D01*
X138027732Y-75605750D01*
X137806967Y-75529960D01*
X137627663Y-75500040D01*
X137576725Y-75491540D01*
X137343301Y-75491540D01*
X137297253Y-75499224D01*
X137113058Y-75529960D01*
X136892293Y-75605750D01*
X136892279Y-75605756D01*
X136687001Y-75716846D01*
X136686998Y-75716848D01*
X136502794Y-75860221D01*
X136502789Y-75860225D01*
X136344699Y-76031956D01*
X136344697Y-76031958D01*
X136293821Y-76109830D01*
X136240675Y-76155186D01*
X136171444Y-76164610D01*
X136108108Y-76135108D01*
X136086205Y-76109830D01*
X136035328Y-76031958D01*
X136035326Y-76031956D01*
X135877236Y-75860225D01*
X135877235Y-75860224D01*
X135877233Y-75860222D01*
X135693030Y-75716850D01*
X135693028Y-75716849D01*
X135693027Y-75716848D01*
X135693024Y-75716846D01*
X135487746Y-75605756D01*
X135487743Y-75605755D01*
X135487740Y-75605753D01*
X135487734Y-75605751D01*
X135487732Y-75605750D01*
X135266967Y-75529960D01*
X135087663Y-75500040D01*
X135036725Y-75491540D01*
X134803301Y-75491540D01*
X134757253Y-75499224D01*
X134573058Y-75529960D01*
X134352293Y-75605750D01*
X134352279Y-75605756D01*
X134147001Y-75716846D01*
X134146998Y-75716848D01*
X133962794Y-75860221D01*
X133962789Y-75860225D01*
X133804699Y-76031956D01*
X133804697Y-76031958D01*
X133753821Y-76109830D01*
X133700675Y-76155186D01*
X133631444Y-76164610D01*
X133568108Y-76135108D01*
X133546205Y-76109830D01*
X133495328Y-76031958D01*
X133495326Y-76031956D01*
X133337236Y-75860225D01*
X133337235Y-75860224D01*
X133337233Y-75860222D01*
X133153030Y-75716850D01*
X133153028Y-75716849D01*
X133153027Y-75716848D01*
X133153024Y-75716846D01*
X132947746Y-75605756D01*
X132947743Y-75605755D01*
X132947740Y-75605753D01*
X132947734Y-75605751D01*
X132947732Y-75605750D01*
X132726967Y-75529960D01*
X132547663Y-75500040D01*
X132496725Y-75491540D01*
X132263301Y-75491540D01*
X132217253Y-75499224D01*
X132033058Y-75529960D01*
X131812293Y-75605750D01*
X131812279Y-75605756D01*
X131607001Y-75716846D01*
X131606998Y-75716848D01*
X131422794Y-75860221D01*
X131422789Y-75860225D01*
X131264699Y-76031956D01*
X131264697Y-76031958D01*
X131213821Y-76109830D01*
X131160675Y-76155186D01*
X131091444Y-76164610D01*
X131028108Y-76135108D01*
X131006205Y-76109830D01*
X130955328Y-76031958D01*
X130955326Y-76031956D01*
X130797236Y-75860225D01*
X130797235Y-75860224D01*
X130797233Y-75860222D01*
X130613030Y-75716850D01*
X130613028Y-75716849D01*
X130613027Y-75716848D01*
X130613024Y-75716846D01*
X130407746Y-75605756D01*
X130407743Y-75605755D01*
X130407740Y-75605753D01*
X130407734Y-75605751D01*
X130407732Y-75605750D01*
X130186967Y-75529960D01*
X130007663Y-75500040D01*
X129956725Y-75491540D01*
X129723301Y-75491540D01*
X129677253Y-75499224D01*
X129493058Y-75529960D01*
X129272293Y-75605750D01*
X129272279Y-75605756D01*
X129067001Y-75716846D01*
X129066998Y-75716848D01*
X128882794Y-75860221D01*
X128882789Y-75860225D01*
X128724699Y-76031956D01*
X128724697Y-76031958D01*
X128673821Y-76109830D01*
X128620675Y-76155186D01*
X128551444Y-76164610D01*
X128488108Y-76135108D01*
X128466205Y-76109830D01*
X128415328Y-76031958D01*
X128415326Y-76031956D01*
X128257236Y-75860225D01*
X128257235Y-75860224D01*
X128257233Y-75860222D01*
X128073030Y-75716850D01*
X128073028Y-75716849D01*
X128073027Y-75716848D01*
X128073024Y-75716846D01*
X127867746Y-75605756D01*
X127867743Y-75605755D01*
X127867740Y-75605753D01*
X127867734Y-75605751D01*
X127867732Y-75605750D01*
X127646967Y-75529960D01*
X127467663Y-75500040D01*
X127416725Y-75491540D01*
X127183301Y-75491540D01*
X127137253Y-75499224D01*
X126953058Y-75529960D01*
X126732293Y-75605750D01*
X126732279Y-75605756D01*
X126527001Y-75716846D01*
X126526998Y-75716848D01*
X126342794Y-75860221D01*
X126342789Y-75860225D01*
X126184699Y-76031955D01*
X126057028Y-76227371D01*
X125963264Y-76441132D01*
X125905961Y-76667417D01*
X125886686Y-76900034D01*
X125886686Y-76900045D01*
X125905961Y-77132662D01*
X125963264Y-77358947D01*
X126057028Y-77572708D01*
X126184699Y-77768124D01*
X126342789Y-77939854D01*
X126342793Y-77939858D01*
X126526996Y-78083230D01*
X126526998Y-78083231D01*
X126527001Y-78083233D01*
X126646344Y-78147817D01*
X126732286Y-78194327D01*
X126846927Y-78233683D01*
X126953058Y-78270119D01*
X126953060Y-78270119D01*
X126953062Y-78270120D01*
X127183301Y-78308540D01*
X127183302Y-78308540D01*
X127416724Y-78308540D01*
X127416725Y-78308540D01*
X127646964Y-78270120D01*
X127867740Y-78194327D01*
X128073030Y-78083230D01*
X128257233Y-77939858D01*
X128415327Y-77768123D01*
X128466204Y-77690250D01*
X128519350Y-77644893D01*
X128588582Y-77635469D01*
X128651917Y-77664971D01*
X128673822Y-77690250D01*
X128724699Y-77768124D01*
X128882789Y-77939854D01*
X128882793Y-77939858D01*
X129066996Y-78083230D01*
X129066998Y-78083231D01*
X129067001Y-78083233D01*
X129186344Y-78147817D01*
X129272286Y-78194327D01*
X129386927Y-78233683D01*
X129493058Y-78270119D01*
X129493060Y-78270119D01*
X129493062Y-78270120D01*
X129723301Y-78308540D01*
X129723302Y-78308540D01*
X129956724Y-78308540D01*
X129956725Y-78308540D01*
X130186964Y-78270120D01*
X130407740Y-78194327D01*
X130613030Y-78083230D01*
X130797233Y-77939858D01*
X130955327Y-77768123D01*
X131006204Y-77690250D01*
X131059350Y-77644893D01*
X131128582Y-77635469D01*
X131191917Y-77664971D01*
X131213822Y-77690250D01*
X131264699Y-77768124D01*
X131422789Y-77939854D01*
X131422793Y-77939858D01*
X131606996Y-78083230D01*
X131606998Y-78083231D01*
X131607001Y-78083233D01*
X131726344Y-78147817D01*
X131812286Y-78194327D01*
X131926927Y-78233683D01*
X132033058Y-78270119D01*
X132033060Y-78270119D01*
X132033062Y-78270120D01*
X132263301Y-78308540D01*
X132263302Y-78308540D01*
X132496724Y-78308540D01*
X132496725Y-78308540D01*
X132726964Y-78270120D01*
X132947740Y-78194327D01*
X133153030Y-78083230D01*
X133337233Y-77939858D01*
X133495327Y-77768123D01*
X133546204Y-77690250D01*
X133599350Y-77644893D01*
X133668582Y-77635469D01*
X133731917Y-77664971D01*
X133753822Y-77690250D01*
X133804699Y-77768124D01*
X133962789Y-77939854D01*
X133962793Y-77939858D01*
X134146996Y-78083230D01*
X134146998Y-78083231D01*
X134147001Y-78083233D01*
X134266344Y-78147817D01*
X134352286Y-78194327D01*
X134466927Y-78233683D01*
X134573058Y-78270119D01*
X134573060Y-78270119D01*
X134573062Y-78270120D01*
X134803301Y-78308540D01*
X134803302Y-78308540D01*
X135036725Y-78308540D01*
X135266964Y-78270120D01*
X135286282Y-78263487D01*
X135356078Y-78260336D01*
X135414232Y-78293092D01*
X135559644Y-78438524D01*
X135726187Y-78605089D01*
X135759668Y-78666414D01*
X135762500Y-78692764D01*
X135762500Y-82811205D01*
X135742815Y-82878244D01*
X135726181Y-82898886D01*
X131191143Y-87433923D01*
X131129820Y-87467408D01*
X131060128Y-87462424D01*
X131004195Y-87420552D01*
X131000646Y-87415173D01*
X131000628Y-87415186D01*
X130997523Y-87410751D01*
X130866198Y-87223200D01*
X130704300Y-87061302D01*
X130516749Y-86929977D01*
X130516745Y-86929975D01*
X130309249Y-86833218D01*
X130309238Y-86833214D01*
X130088089Y-86773957D01*
X130088081Y-86773956D01*
X129860002Y-86754002D01*
X129859998Y-86754002D01*
X129631918Y-86773956D01*
X129631910Y-86773957D01*
X129410761Y-86833214D01*
X129410750Y-86833218D01*
X129203254Y-86929975D01*
X129203252Y-86929976D01*
X129203251Y-86929977D01*
X129015700Y-87061302D01*
X129015698Y-87061303D01*
X129015695Y-87061306D01*
X128853806Y-87223195D01*
X128853803Y-87223198D01*
X128853802Y-87223200D01*
X128749030Y-87372830D01*
X128744623Y-87379124D01*
X128690045Y-87422749D01*
X128643048Y-87432000D01*
X124814594Y-87432000D01*
X124747555Y-87412315D01*
X124726913Y-87395681D01*
X120974118Y-83642886D01*
X120940633Y-83581563D01*
X120941224Y-83526263D01*
X120994535Y-83304211D01*
X121013165Y-83067505D01*
X122994859Y-83067505D01*
X123015385Y-83315229D01*
X123015387Y-83315238D01*
X123076412Y-83556217D01*
X123176266Y-83783864D01*
X123276564Y-83937382D01*
X124016923Y-83197023D01*
X124040507Y-83277344D01*
X124118239Y-83398298D01*
X124226900Y-83492452D01*
X124357685Y-83552180D01*
X124367466Y-83553586D01*
X123629942Y-84291109D01*
X123676768Y-84327555D01*
X123676770Y-84327556D01*
X123895385Y-84445864D01*
X123895396Y-84445869D01*
X124130506Y-84526583D01*
X124375707Y-84567500D01*
X124624293Y-84567500D01*
X124869493Y-84526583D01*
X125104603Y-84445869D01*
X125104614Y-84445864D01*
X125323228Y-84327557D01*
X125323231Y-84327555D01*
X125370056Y-84291109D01*
X124632533Y-83553586D01*
X124642315Y-83552180D01*
X124773100Y-83492452D01*
X124881761Y-83398298D01*
X124959493Y-83277344D01*
X124983076Y-83197024D01*
X125723434Y-83937382D01*
X125823731Y-83783869D01*
X125923587Y-83556217D01*
X125984612Y-83315238D01*
X125984614Y-83315229D01*
X126005141Y-83067505D01*
X126005141Y-83067494D01*
X125984614Y-82819770D01*
X125984612Y-82819761D01*
X125923587Y-82578782D01*
X125823731Y-82351130D01*
X125723434Y-82197616D01*
X124983076Y-82937975D01*
X124959493Y-82857656D01*
X124881761Y-82736702D01*
X124773100Y-82642548D01*
X124642315Y-82582820D01*
X124632534Y-82581413D01*
X125370057Y-81843890D01*
X125370056Y-81843889D01*
X125323229Y-81807443D01*
X125104614Y-81689135D01*
X125104603Y-81689130D01*
X124869493Y-81608416D01*
X124624293Y-81567500D01*
X128386502Y-81567500D01*
X128406456Y-81795581D01*
X128406457Y-81795589D01*
X128465714Y-82016738D01*
X128465718Y-82016749D01*
X128562475Y-82224245D01*
X128562477Y-82224249D01*
X128693802Y-82411800D01*
X128855700Y-82573698D01*
X129043251Y-82705023D01*
X129168091Y-82763236D01*
X129250750Y-82801781D01*
X129250752Y-82801781D01*
X129250757Y-82801784D01*
X129471913Y-82861043D01*
X129634832Y-82875296D01*
X129699998Y-82880998D01*
X129700000Y-82880998D01*
X129700002Y-82880998D01*
X129757021Y-82876009D01*
X129928087Y-82861043D01*
X130149243Y-82801784D01*
X130356749Y-82705023D01*
X130544300Y-82573698D01*
X130706198Y-82411800D01*
X130837523Y-82224249D01*
X130934284Y-82016743D01*
X130993543Y-81795587D01*
X131013498Y-81567500D01*
X130993543Y-81339413D01*
X130934284Y-81118257D01*
X130837523Y-80910751D01*
X130706198Y-80723200D01*
X130544300Y-80561302D01*
X130356749Y-80429977D01*
X130356745Y-80429975D01*
X130149249Y-80333218D01*
X130149238Y-80333214D01*
X129928089Y-80273957D01*
X129928081Y-80273956D01*
X129700002Y-80254002D01*
X129699998Y-80254002D01*
X129471918Y-80273956D01*
X129471910Y-80273957D01*
X129250761Y-80333214D01*
X129250750Y-80333218D01*
X129043254Y-80429975D01*
X129043252Y-80429976D01*
X129043251Y-80429977D01*
X128855700Y-80561302D01*
X128855698Y-80561303D01*
X128855695Y-80561306D01*
X128693806Y-80723195D01*
X128562476Y-80910752D01*
X128562475Y-80910754D01*
X128465718Y-81118250D01*
X128465714Y-81118261D01*
X128406457Y-81339410D01*
X128406456Y-81339418D01*
X128386502Y-81567498D01*
X128386502Y-81567500D01*
X124624293Y-81567500D01*
X124375707Y-81567500D01*
X124130506Y-81608416D01*
X123895396Y-81689130D01*
X123895390Y-81689132D01*
X123676761Y-81807449D01*
X123629942Y-81843888D01*
X123629942Y-81843890D01*
X124367466Y-82581413D01*
X124357685Y-82582820D01*
X124226900Y-82642548D01*
X124118239Y-82736702D01*
X124040507Y-82857656D01*
X124016923Y-82937975D01*
X123276564Y-82197616D01*
X123176267Y-82351132D01*
X123076412Y-82578782D01*
X123015387Y-82819761D01*
X123015385Y-82819770D01*
X122994859Y-83067494D01*
X122994859Y-83067505D01*
X121013165Y-83067505D01*
X121013165Y-83067500D01*
X120994535Y-82830789D01*
X120939105Y-82599906D01*
X120939104Y-82599903D01*
X120939104Y-82599902D01*
X120848242Y-82380540D01*
X120848240Y-82380537D01*
X120752464Y-82224245D01*
X120724178Y-82178088D01*
X120724178Y-82178086D01*
X120689340Y-82137297D01*
X120569969Y-81997531D01*
X120390078Y-81843889D01*
X120389413Y-81843321D01*
X120389410Y-81843320D01*
X120186962Y-81719259D01*
X120186959Y-81719257D01*
X119967596Y-81628395D01*
X119736714Y-81572965D01*
X119500000Y-81554335D01*
X119263285Y-81572965D01*
X119032404Y-81628395D01*
X119032402Y-81628395D01*
X118813040Y-81719257D01*
X118813037Y-81719259D01*
X118610589Y-81843320D01*
X118610586Y-81843321D01*
X118430031Y-81997531D01*
X118275821Y-82178086D01*
X118275820Y-82178089D01*
X118151759Y-82380537D01*
X118151757Y-82380540D01*
X118060895Y-82599902D01*
X118060895Y-82599904D01*
X118005465Y-82830785D01*
X117986835Y-83067500D01*
X118005465Y-83304214D01*
X118060895Y-83535095D01*
X118060895Y-83535097D01*
X118151757Y-83754459D01*
X118151759Y-83754462D01*
X118275820Y-83956910D01*
X118275821Y-83956913D01*
X118275824Y-83956916D01*
X118430031Y-84137469D01*
X118537616Y-84229355D01*
X118610586Y-84291678D01*
X118610589Y-84291679D01*
X118813037Y-84415740D01*
X118813040Y-84415742D01*
X119032403Y-84506604D01*
X119032404Y-84506604D01*
X119032406Y-84506605D01*
X119263289Y-84562035D01*
X119500000Y-84580665D01*
X119736711Y-84562035D01*
X119958762Y-84508725D01*
X120028540Y-84512216D01*
X120075386Y-84541618D01*
X123206511Y-87672744D01*
X123239996Y-87734067D01*
X123235012Y-87803759D01*
X123193140Y-87859692D01*
X123127676Y-87884109D01*
X123107166Y-87883875D01*
X123106286Y-87883791D01*
X123036029Y-87886000D01*
X123006014Y-87886000D01*
X122998976Y-87886888D01*
X122993159Y-87887346D01*
X122945796Y-87888835D01*
X122926098Y-87894558D01*
X122907051Y-87898502D01*
X122886701Y-87901073D01*
X122886699Y-87901073D01*
X122886697Y-87901074D01*
X122842629Y-87918521D01*
X122837102Y-87920413D01*
X122791609Y-87933630D01*
X122773950Y-87944073D01*
X122756483Y-87952629D01*
X122737415Y-87960178D01*
X122737411Y-87960181D01*
X122699072Y-87988034D01*
X122694192Y-87991240D01*
X122653400Y-88015365D01*
X122638898Y-88029868D01*
X122624108Y-88042500D01*
X122607515Y-88054555D01*
X122607512Y-88054558D01*
X122577301Y-88091076D01*
X122573369Y-88095397D01*
X120075385Y-90593380D01*
X120014062Y-90626865D01*
X119958757Y-90626273D01*
X119736714Y-90572965D01*
X119500000Y-90554335D01*
X119263285Y-90572965D01*
X119032404Y-90628395D01*
X119032402Y-90628395D01*
X118813040Y-90719257D01*
X118813037Y-90719259D01*
X118610589Y-90843320D01*
X118610586Y-90843321D01*
X118430031Y-90997531D01*
X118275821Y-91178086D01*
X118275820Y-91178089D01*
X118151759Y-91380537D01*
X118151757Y-91380540D01*
X118060895Y-91599902D01*
X118060895Y-91599904D01*
X118005465Y-91830785D01*
X117986835Y-92067500D01*
X118005465Y-92304214D01*
X118060895Y-92535095D01*
X118060895Y-92535097D01*
X118151757Y-92754459D01*
X118151759Y-92754462D01*
X118275820Y-92956910D01*
X118275821Y-92956913D01*
X118311184Y-92998317D01*
X118430031Y-93137469D01*
X118530403Y-93223195D01*
X118610586Y-93291678D01*
X118610589Y-93291679D01*
X118813037Y-93415740D01*
X118813040Y-93415742D01*
X119032403Y-93506604D01*
X119032404Y-93506604D01*
X119032406Y-93506605D01*
X119263289Y-93562035D01*
X119500000Y-93580665D01*
X119736711Y-93562035D01*
X119967594Y-93506605D01*
X119967596Y-93506604D01*
X119967597Y-93506604D01*
X120186959Y-93415742D01*
X120186960Y-93415741D01*
X120186963Y-93415740D01*
X120389416Y-93291676D01*
X120569969Y-93137469D01*
X120724176Y-92956916D01*
X120848240Y-92754463D01*
X120850067Y-92750054D01*
X120939104Y-92535097D01*
X120939104Y-92535096D01*
X120939105Y-92535094D01*
X120994535Y-92304211D01*
X121013165Y-92067505D01*
X122994859Y-92067505D01*
X123015385Y-92315229D01*
X123015387Y-92315238D01*
X123076412Y-92556217D01*
X123176266Y-92783864D01*
X123276564Y-92937382D01*
X124016923Y-92197023D01*
X124040507Y-92277344D01*
X124118239Y-92398298D01*
X124226900Y-92492452D01*
X124357685Y-92552180D01*
X124367466Y-92553586D01*
X123629942Y-93291109D01*
X123676768Y-93327555D01*
X123676770Y-93327556D01*
X123895385Y-93445864D01*
X123895396Y-93445869D01*
X124130506Y-93526583D01*
X124375707Y-93567500D01*
X124624293Y-93567500D01*
X124869493Y-93526583D01*
X125104603Y-93445869D01*
X125104614Y-93445864D01*
X125323228Y-93327557D01*
X125323231Y-93327555D01*
X125370056Y-93291109D01*
X124632533Y-92553586D01*
X124642315Y-92552180D01*
X124773100Y-92492452D01*
X124881761Y-92398298D01*
X124959493Y-92277344D01*
X124983076Y-92197024D01*
X125723434Y-92937382D01*
X125823731Y-92783869D01*
X125923587Y-92556217D01*
X125984612Y-92315238D01*
X125984614Y-92315229D01*
X126005141Y-92067505D01*
X126005141Y-92067494D01*
X125984614Y-91819770D01*
X125984612Y-91819761D01*
X125923587Y-91578782D01*
X125823731Y-91351130D01*
X125723434Y-91197616D01*
X124983076Y-91937975D01*
X124959493Y-91857656D01*
X124881761Y-91736702D01*
X124773100Y-91642548D01*
X124642315Y-91582820D01*
X124632534Y-91581413D01*
X125370057Y-90843890D01*
X125370056Y-90843889D01*
X125323229Y-90807443D01*
X125104614Y-90689135D01*
X125104603Y-90689130D01*
X124869493Y-90608416D01*
X124624293Y-90567500D01*
X124375707Y-90567500D01*
X124130506Y-90608416D01*
X123895396Y-90689130D01*
X123895390Y-90689132D01*
X123676761Y-90807449D01*
X123629942Y-90843888D01*
X123629942Y-90843890D01*
X124367466Y-91581413D01*
X124357685Y-91582820D01*
X124226900Y-91642548D01*
X124118239Y-91736702D01*
X124040507Y-91857656D01*
X124016923Y-91937975D01*
X123276564Y-91197616D01*
X123176267Y-91351132D01*
X123076412Y-91578782D01*
X123015387Y-91819761D01*
X123015385Y-91819770D01*
X122994859Y-92067494D01*
X122994859Y-92067505D01*
X121013165Y-92067505D01*
X121013165Y-92067500D01*
X120994535Y-91830789D01*
X120966484Y-91713947D01*
X120941226Y-91608739D01*
X120944717Y-91538956D01*
X120974117Y-91492113D01*
X123272913Y-89193319D01*
X123334236Y-89159834D01*
X123360594Y-89157000D01*
X128405587Y-89157000D01*
X128472626Y-89176685D01*
X128493267Y-89193318D01*
X128802187Y-89502239D01*
X128884523Y-89584575D01*
X128894448Y-89596963D01*
X128894655Y-89596792D01*
X128899626Y-89602801D01*
X128950873Y-89650926D01*
X128972088Y-89672140D01*
X128977682Y-89676479D01*
X128982130Y-89680277D01*
X129016668Y-89712711D01*
X129016671Y-89712713D01*
X129016675Y-89712717D01*
X129016678Y-89712719D01*
X129016680Y-89712720D01*
X129034643Y-89722595D01*
X129050907Y-89733278D01*
X129067114Y-89745850D01*
X129110603Y-89764669D01*
X129115846Y-89767236D01*
X129157378Y-89790069D01*
X129157382Y-89790070D01*
X129177235Y-89795167D01*
X129195650Y-89801472D01*
X129214467Y-89809615D01*
X129214469Y-89809615D01*
X129214473Y-89809617D01*
X129247539Y-89814853D01*
X129261279Y-89817030D01*
X129266998Y-89818214D01*
X129312899Y-89830000D01*
X129333407Y-89830000D01*
X129352804Y-89831526D01*
X129373058Y-89834734D01*
X129373059Y-89834735D01*
X129373059Y-89834734D01*
X129373060Y-89834735D01*
X129395168Y-89832645D01*
X129420242Y-89830275D01*
X129426080Y-89830000D01*
X130245453Y-89830000D01*
X130261232Y-89831741D01*
X130261258Y-89831474D01*
X130269011Y-89832206D01*
X130269019Y-89832208D01*
X130339285Y-89830000D01*
X130369283Y-89830000D01*
X130376313Y-89829111D01*
X130382136Y-89828653D01*
X130429505Y-89827165D01*
X130449206Y-89821440D01*
X130468251Y-89817497D01*
X130488599Y-89814927D01*
X130532693Y-89797468D01*
X130538156Y-89795598D01*
X130583693Y-89782369D01*
X130601354Y-89771923D01*
X130618812Y-89763371D01*
X130637888Y-89755819D01*
X130676228Y-89727962D01*
X130681100Y-89724761D01*
X130721898Y-89700634D01*
X130736394Y-89686137D01*
X130751192Y-89673498D01*
X130767787Y-89661442D01*
X130798007Y-89624910D01*
X130801911Y-89620619D01*
X136624914Y-83797619D01*
X136686237Y-83764134D01*
X136712595Y-83761300D01*
X154063428Y-83761300D01*
X154130467Y-83780985D01*
X154151105Y-83797615D01*
X154202610Y-83849115D01*
X154236098Y-83910436D01*
X154231117Y-83980128D01*
X154189248Y-84036064D01*
X154123785Y-84060484D01*
X154114933Y-84060800D01*
X149083827Y-84060800D01*
X149068036Y-84059057D01*
X149068011Y-84059322D01*
X149060243Y-84058588D01*
X149060242Y-84058588D01*
X148989988Y-84060800D01*
X148960016Y-84060800D01*
X148952956Y-84061690D01*
X148947150Y-84062147D01*
X148899765Y-84063640D01*
X148899758Y-84063640D01*
X148899757Y-84063641D01*
X148899755Y-84063641D01*
X148899752Y-84063642D01*
X148880081Y-84069358D01*
X148861027Y-84073305D01*
X148840705Y-84075872D01*
X148840691Y-84075876D01*
X148796613Y-84093326D01*
X148791092Y-84095217D01*
X148745574Y-84108445D01*
X148745569Y-84108447D01*
X148727936Y-84118877D01*
X148710462Y-84127438D01*
X148691412Y-84134981D01*
X148691410Y-84134981D01*
X148691408Y-84134983D01*
X148653050Y-84162850D01*
X148648173Y-84166054D01*
X148607371Y-84190189D01*
X148592887Y-84204674D01*
X148578097Y-84217307D01*
X148561515Y-84229355D01*
X148531294Y-84265885D01*
X148527364Y-84270204D01*
X147602999Y-85194683D01*
X147541678Y-85228172D01*
X147471986Y-85223191D01*
X147416052Y-85181326D01*
X147403261Y-85164239D01*
X147286204Y-85076611D01*
X147149203Y-85025511D01*
X147088654Y-85019000D01*
X147088638Y-85019000D01*
X145391362Y-85019000D01*
X145391345Y-85019000D01*
X145330797Y-85025511D01*
X145330795Y-85025511D01*
X145193795Y-85076611D01*
X145076739Y-85164239D01*
X144989111Y-85281295D01*
X144938011Y-85418295D01*
X144938011Y-85418297D01*
X144931500Y-85478845D01*
X144931500Y-85568000D01*
X144911815Y-85635039D01*
X144859011Y-85680794D01*
X144807500Y-85692000D01*
X136047863Y-85692000D01*
X136032090Y-85690258D01*
X136032065Y-85690527D01*
X136024301Y-85689792D01*
X135954009Y-85692000D01*
X135924017Y-85692000D01*
X135924013Y-85692000D01*
X135924004Y-85692001D01*
X135916988Y-85692887D01*
X135911168Y-85693344D01*
X135863813Y-85694832D01*
X135863808Y-85694832D01*
X135844100Y-85700557D01*
X135825063Y-85704499D01*
X135804706Y-85707071D01*
X135804698Y-85707073D01*
X135760642Y-85724515D01*
X135755115Y-85726407D01*
X135709628Y-85739622D01*
X135709625Y-85739623D01*
X135691960Y-85750069D01*
X135674501Y-85758622D01*
X135655413Y-85766180D01*
X135617077Y-85794031D01*
X135612194Y-85797238D01*
X135571415Y-85821354D01*
X135556898Y-85835869D01*
X135542116Y-85848494D01*
X135525512Y-85860558D01*
X135495318Y-85897056D01*
X135491384Y-85901379D01*
X127256606Y-94135693D01*
X127254637Y-94137429D01*
X127246801Y-94145266D01*
X127228829Y-94160134D01*
X127221801Y-94164910D01*
X127221795Y-94164915D01*
X127183191Y-94208703D01*
X127180524Y-94211542D01*
X123330086Y-98061981D01*
X123268763Y-98095466D01*
X123242405Y-98098300D01*
X122277833Y-98098300D01*
X122262047Y-98096558D01*
X122262022Y-98096824D01*
X122254258Y-98096090D01*
X122184012Y-98098300D01*
X122154012Y-98098300D01*
X122146967Y-98099189D01*
X122141154Y-98099647D01*
X122093769Y-98101139D01*
X122093767Y-98101139D01*
X122074088Y-98106857D01*
X122055045Y-98110801D01*
X122034705Y-98113371D01*
X122034698Y-98113373D01*
X121990627Y-98130822D01*
X121985102Y-98132714D01*
X121939585Y-98145940D01*
X121921938Y-98156377D01*
X121904470Y-98164934D01*
X121885417Y-98172478D01*
X121885406Y-98172484D01*
X121847056Y-98200346D01*
X121842176Y-98203552D01*
X121801383Y-98227680D01*
X121801381Y-98227681D01*
X121786889Y-98242174D01*
X121772094Y-98254811D01*
X121755512Y-98266858D01*
X121725298Y-98303380D01*
X121721367Y-98307701D01*
X120388526Y-99640635D01*
X120385181Y-99643586D01*
X120369500Y-99659267D01*
X120354712Y-99671896D01*
X120338116Y-99683954D01*
X120338112Y-99683957D01*
X120307896Y-99720481D01*
X120303964Y-99724802D01*
X119935386Y-100093380D01*
X119874063Y-100126865D01*
X119818758Y-100126273D01*
X119596714Y-100072965D01*
X119360000Y-100054335D01*
X119123285Y-100072965D01*
X118892404Y-100128395D01*
X118892402Y-100128395D01*
X118673040Y-100219257D01*
X118673037Y-100219259D01*
X118470589Y-100343320D01*
X118470586Y-100343321D01*
X118290031Y-100497531D01*
X118135821Y-100678086D01*
X118135820Y-100678089D01*
X118011759Y-100880537D01*
X118011757Y-100880540D01*
X117920895Y-101099902D01*
X117920895Y-101099904D01*
X117865465Y-101330785D01*
X117846835Y-101567500D01*
X111450220Y-101567500D01*
X111304878Y-51500045D01*
X125886686Y-51500045D01*
X125905961Y-51732662D01*
X125963264Y-51958947D01*
X126057028Y-52172708D01*
X126184699Y-52368124D01*
X126342789Y-52539854D01*
X126342793Y-52539858D01*
X126526996Y-52683230D01*
X126526998Y-52683231D01*
X126527001Y-52683233D01*
X126646344Y-52747817D01*
X126732286Y-52794327D01*
X126846927Y-52833683D01*
X126953058Y-52870119D01*
X126953060Y-52870119D01*
X126953062Y-52870120D01*
X127183301Y-52908540D01*
X127183302Y-52908540D01*
X127416724Y-52908540D01*
X127416725Y-52908540D01*
X127646964Y-52870120D01*
X127867740Y-52794327D01*
X128073030Y-52683230D01*
X128257233Y-52539858D01*
X128415327Y-52368123D01*
X128466204Y-52290250D01*
X128519350Y-52244893D01*
X128588582Y-52235469D01*
X128651917Y-52264971D01*
X128673822Y-52290250D01*
X128724699Y-52368124D01*
X128882789Y-52539854D01*
X128882793Y-52539858D01*
X129066996Y-52683230D01*
X129066998Y-52683231D01*
X129067001Y-52683233D01*
X129186344Y-52747817D01*
X129272286Y-52794327D01*
X129386927Y-52833683D01*
X129493058Y-52870119D01*
X129493060Y-52870119D01*
X129493062Y-52870120D01*
X129723301Y-52908540D01*
X129723302Y-52908540D01*
X129956724Y-52908540D01*
X129956725Y-52908540D01*
X130186964Y-52870120D01*
X130407740Y-52794327D01*
X130613030Y-52683230D01*
X130797233Y-52539858D01*
X130955327Y-52368123D01*
X131006204Y-52290250D01*
X131059350Y-52244893D01*
X131128582Y-52235469D01*
X131191917Y-52264971D01*
X131213822Y-52290250D01*
X131264699Y-52368124D01*
X131422789Y-52539854D01*
X131422793Y-52539858D01*
X131606996Y-52683230D01*
X131606998Y-52683231D01*
X131607001Y-52683233D01*
X131726344Y-52747817D01*
X131812286Y-52794327D01*
X131926927Y-52833683D01*
X132033058Y-52870119D01*
X132033060Y-52870119D01*
X132033062Y-52870120D01*
X132263301Y-52908540D01*
X132263302Y-52908540D01*
X132496724Y-52908540D01*
X132496725Y-52908540D01*
X132726964Y-52870120D01*
X132947740Y-52794327D01*
X133153030Y-52683230D01*
X133337233Y-52539858D01*
X133495327Y-52368123D01*
X133546204Y-52290250D01*
X133599350Y-52244893D01*
X133668582Y-52235469D01*
X133731917Y-52264971D01*
X133753822Y-52290250D01*
X133804699Y-52368124D01*
X133962789Y-52539854D01*
X133962793Y-52539858D01*
X134146996Y-52683230D01*
X134146998Y-52683231D01*
X134147001Y-52683233D01*
X134266344Y-52747817D01*
X134352286Y-52794327D01*
X134466927Y-52833683D01*
X134573058Y-52870119D01*
X134573060Y-52870119D01*
X134573062Y-52870120D01*
X134803301Y-52908540D01*
X134803302Y-52908540D01*
X135036724Y-52908540D01*
X135036725Y-52908540D01*
X135266964Y-52870120D01*
X135487740Y-52794327D01*
X135693030Y-52683230D01*
X135877233Y-52539858D01*
X136035327Y-52368123D01*
X136086204Y-52290250D01*
X136139350Y-52244893D01*
X136208582Y-52235469D01*
X136271917Y-52264971D01*
X136293822Y-52290250D01*
X136344699Y-52368124D01*
X136502789Y-52539854D01*
X136502793Y-52539858D01*
X136686996Y-52683230D01*
X136686998Y-52683231D01*
X136687001Y-52683233D01*
X136806344Y-52747817D01*
X136892286Y-52794327D01*
X137006927Y-52833683D01*
X137113058Y-52870119D01*
X137113060Y-52870119D01*
X137113062Y-52870120D01*
X137343301Y-52908540D01*
X137343302Y-52908540D01*
X137576724Y-52908540D01*
X137576725Y-52908540D01*
X137806964Y-52870120D01*
X138027740Y-52794327D01*
X138233030Y-52683230D01*
X138417233Y-52539858D01*
X138575327Y-52368123D01*
X138626204Y-52290250D01*
X138679350Y-52244893D01*
X138748582Y-52235469D01*
X138811917Y-52264971D01*
X138833822Y-52290250D01*
X138884699Y-52368124D01*
X139042789Y-52539854D01*
X139042793Y-52539858D01*
X139226996Y-52683230D01*
X139226998Y-52683231D01*
X139227001Y-52683233D01*
X139346344Y-52747817D01*
X139432286Y-52794327D01*
X139546927Y-52833683D01*
X139653058Y-52870119D01*
X139653060Y-52870119D01*
X139653062Y-52870120D01*
X139883301Y-52908540D01*
X139883302Y-52908540D01*
X140116724Y-52908540D01*
X140116725Y-52908540D01*
X140346964Y-52870120D01*
X140567740Y-52794327D01*
X140773030Y-52683230D01*
X140957233Y-52539858D01*
X141115327Y-52368123D01*
X141166204Y-52290250D01*
X141219350Y-52244893D01*
X141288582Y-52235469D01*
X141351917Y-52264971D01*
X141373822Y-52290250D01*
X141424699Y-52368124D01*
X141582789Y-52539854D01*
X141582793Y-52539858D01*
X141766996Y-52683230D01*
X141766998Y-52683231D01*
X141767001Y-52683233D01*
X141886344Y-52747817D01*
X141972286Y-52794327D01*
X142086927Y-52833683D01*
X142193058Y-52870119D01*
X142193060Y-52870119D01*
X142193062Y-52870120D01*
X142423301Y-52908540D01*
X142423302Y-52908540D01*
X142656724Y-52908540D01*
X142656725Y-52908540D01*
X142886964Y-52870120D01*
X143107740Y-52794327D01*
X143313030Y-52683230D01*
X143497233Y-52539858D01*
X143655327Y-52368123D01*
X143706204Y-52290250D01*
X143759350Y-52244893D01*
X143828582Y-52235469D01*
X143891917Y-52264971D01*
X143913822Y-52290250D01*
X143964699Y-52368124D01*
X144122789Y-52539854D01*
X144122793Y-52539858D01*
X144306996Y-52683230D01*
X144306998Y-52683231D01*
X144307001Y-52683233D01*
X144426344Y-52747817D01*
X144512286Y-52794327D01*
X144626927Y-52833683D01*
X144733058Y-52870119D01*
X144733060Y-52870119D01*
X144733062Y-52870120D01*
X144963301Y-52908540D01*
X144963302Y-52908540D01*
X145196724Y-52908540D01*
X145196725Y-52908540D01*
X145426964Y-52870120D01*
X145647740Y-52794327D01*
X145853030Y-52683230D01*
X146037233Y-52539858D01*
X146195327Y-52368123D01*
X146246204Y-52290250D01*
X146299350Y-52244893D01*
X146368582Y-52235469D01*
X146431917Y-52264971D01*
X146453822Y-52290250D01*
X146504699Y-52368124D01*
X146662789Y-52539854D01*
X146662793Y-52539858D01*
X146846996Y-52683230D01*
X146846998Y-52683231D01*
X146847001Y-52683233D01*
X146966344Y-52747817D01*
X147052286Y-52794327D01*
X147166927Y-52833683D01*
X147273058Y-52870119D01*
X147273060Y-52870119D01*
X147273062Y-52870120D01*
X147503301Y-52908540D01*
X147503302Y-52908540D01*
X147736724Y-52908540D01*
X147736725Y-52908540D01*
X147966964Y-52870120D01*
X148187740Y-52794327D01*
X148393030Y-52683230D01*
X148577233Y-52539858D01*
X148735327Y-52368123D01*
X148786204Y-52290250D01*
X148839350Y-52244893D01*
X148908582Y-52235469D01*
X148971917Y-52264971D01*
X148993822Y-52290250D01*
X149044699Y-52368124D01*
X149202789Y-52539854D01*
X149202793Y-52539858D01*
X149386996Y-52683230D01*
X149386998Y-52683231D01*
X149387001Y-52683233D01*
X149506344Y-52747817D01*
X149592286Y-52794327D01*
X149706927Y-52833683D01*
X149813058Y-52870119D01*
X149813060Y-52870119D01*
X149813062Y-52870120D01*
X150043301Y-52908540D01*
X150043302Y-52908540D01*
X150276724Y-52908540D01*
X150276725Y-52908540D01*
X150506964Y-52870120D01*
X150727740Y-52794327D01*
X150933030Y-52683230D01*
X151117233Y-52539858D01*
X151275327Y-52368123D01*
X151326204Y-52290250D01*
X151379350Y-52244893D01*
X151448582Y-52235469D01*
X151511917Y-52264971D01*
X151533822Y-52290250D01*
X151584699Y-52368124D01*
X151742789Y-52539854D01*
X151742793Y-52539858D01*
X151926996Y-52683230D01*
X151926998Y-52683231D01*
X151927001Y-52683233D01*
X152046344Y-52747817D01*
X152132286Y-52794327D01*
X152246927Y-52833683D01*
X152353058Y-52870119D01*
X152353060Y-52870119D01*
X152353062Y-52870120D01*
X152583301Y-52908540D01*
X152583302Y-52908540D01*
X152816724Y-52908540D01*
X152816725Y-52908540D01*
X153046964Y-52870120D01*
X153267740Y-52794327D01*
X153473030Y-52683230D01*
X153657233Y-52539858D01*
X153815327Y-52368123D01*
X153866204Y-52290250D01*
X153919350Y-52244893D01*
X153988582Y-52235469D01*
X154051917Y-52264971D01*
X154073822Y-52290250D01*
X154124699Y-52368124D01*
X154282789Y-52539854D01*
X154282793Y-52539858D01*
X154466996Y-52683230D01*
X154466998Y-52683231D01*
X154467001Y-52683233D01*
X154586344Y-52747817D01*
X154672286Y-52794327D01*
X154786927Y-52833683D01*
X154893058Y-52870119D01*
X154893060Y-52870119D01*
X154893062Y-52870120D01*
X155123301Y-52908540D01*
X155123302Y-52908540D01*
X155356724Y-52908540D01*
X155356725Y-52908540D01*
X155586964Y-52870120D01*
X155807740Y-52794327D01*
X156013030Y-52683230D01*
X156197233Y-52539858D01*
X156355327Y-52368123D01*
X156406204Y-52290250D01*
X156459350Y-52244893D01*
X156528582Y-52235469D01*
X156591917Y-52264971D01*
X156613822Y-52290250D01*
X156664699Y-52368124D01*
X156822789Y-52539854D01*
X156822793Y-52539858D01*
X157006996Y-52683230D01*
X157006998Y-52683231D01*
X157007001Y-52683233D01*
X157126344Y-52747817D01*
X157212286Y-52794327D01*
X157326927Y-52833683D01*
X157433058Y-52870119D01*
X157433060Y-52870119D01*
X157433062Y-52870120D01*
X157663301Y-52908540D01*
X157663302Y-52908540D01*
X157896724Y-52908540D01*
X157896725Y-52908540D01*
X158126964Y-52870120D01*
X158347740Y-52794327D01*
X158553030Y-52683230D01*
X158737233Y-52539858D01*
X158895327Y-52368123D01*
X158951280Y-52282479D01*
X159004426Y-52237123D01*
X159073657Y-52227699D01*
X159136993Y-52257201D01*
X159158898Y-52282479D01*
X159168825Y-52297673D01*
X159828879Y-51637619D01*
X159851331Y-51714080D01*
X159930618Y-51837453D01*
X160041451Y-51933491D01*
X160174852Y-51994413D01*
X160178646Y-51994958D01*
X159521212Y-52652391D01*
X159551663Y-52676090D01*
X159755710Y-52786516D01*
X159755719Y-52786519D01*
X159975152Y-52861851D01*
X160204006Y-52900040D01*
X160436020Y-52900040D01*
X160664873Y-52861851D01*
X160884306Y-52786519D01*
X160884315Y-52786516D01*
X161088363Y-52676090D01*
X161118811Y-52652391D01*
X160461378Y-51994958D01*
X160465174Y-51994413D01*
X160598575Y-51933491D01*
X160709408Y-51837453D01*
X160788695Y-51714080D01*
X160811146Y-51637620D01*
X161471199Y-52297674D01*
X161481127Y-52282479D01*
X161534273Y-52237122D01*
X161603504Y-52227698D01*
X161666840Y-52257199D01*
X161688745Y-52282479D01*
X161744699Y-52368124D01*
X161902789Y-52539854D01*
X161902793Y-52539858D01*
X162086996Y-52683230D01*
X162086998Y-52683231D01*
X162087001Y-52683233D01*
X162206344Y-52747817D01*
X162292286Y-52794327D01*
X162406927Y-52833683D01*
X162513058Y-52870119D01*
X162513060Y-52870119D01*
X162513062Y-52870120D01*
X162743301Y-52908540D01*
X162743302Y-52908540D01*
X162976724Y-52908540D01*
X162976725Y-52908540D01*
X163206964Y-52870120D01*
X163427740Y-52794327D01*
X163633030Y-52683230D01*
X163817233Y-52539858D01*
X163975327Y-52368123D01*
X164102997Y-52172709D01*
X164196762Y-51958947D01*
X164254064Y-51732666D01*
X164273340Y-51500040D01*
X164254064Y-51267414D01*
X164196762Y-51041133D01*
X164102997Y-50827371D01*
X164047795Y-50742878D01*
X163975326Y-50631955D01*
X163817236Y-50460225D01*
X163817235Y-50460224D01*
X163817233Y-50460222D01*
X163633030Y-50316850D01*
X163633028Y-50316849D01*
X163633027Y-50316848D01*
X163633024Y-50316846D01*
X163427746Y-50205756D01*
X163427743Y-50205755D01*
X163427740Y-50205753D01*
X163427734Y-50205751D01*
X163427732Y-50205750D01*
X163206967Y-50129960D01*
X163027663Y-50100040D01*
X162976725Y-50091540D01*
X162743301Y-50091540D01*
X162697253Y-50099224D01*
X162513058Y-50129960D01*
X162292293Y-50205750D01*
X162292279Y-50205756D01*
X162087001Y-50316846D01*
X162086998Y-50316848D01*
X161902794Y-50460221D01*
X161902789Y-50460225D01*
X161744699Y-50631956D01*
X161744696Y-50631958D01*
X161688744Y-50717600D01*
X161635598Y-50762957D01*
X161566366Y-50772380D01*
X161503031Y-50742877D01*
X161481127Y-50717600D01*
X161471199Y-50702404D01*
X160811145Y-51362458D01*
X160788695Y-51286000D01*
X160709408Y-51162627D01*
X160598575Y-51066589D01*
X160465174Y-51005667D01*
X160461379Y-51005121D01*
X161118812Y-50347688D01*
X161118812Y-50347687D01*
X161088362Y-50323989D01*
X160884315Y-50213563D01*
X160884306Y-50213560D01*
X160664873Y-50138228D01*
X160436020Y-50100040D01*
X160204006Y-50100040D01*
X159975152Y-50138228D01*
X159755719Y-50213560D01*
X159755711Y-50213563D01*
X159551657Y-50323992D01*
X159521213Y-50347686D01*
X159521213Y-50347687D01*
X160178647Y-51005121D01*
X160174852Y-51005667D01*
X160041451Y-51066589D01*
X159930618Y-51162627D01*
X159851331Y-51286000D01*
X159828879Y-51362459D01*
X159168825Y-50702405D01*
X159158898Y-50717600D01*
X159105751Y-50762956D01*
X159036520Y-50772380D01*
X158973184Y-50742878D01*
X158951280Y-50717599D01*
X158895326Y-50631955D01*
X158737236Y-50460225D01*
X158737235Y-50460224D01*
X158737233Y-50460222D01*
X158553030Y-50316850D01*
X158553028Y-50316849D01*
X158553027Y-50316848D01*
X158553024Y-50316846D01*
X158347746Y-50205756D01*
X158347743Y-50205755D01*
X158347740Y-50205753D01*
X158347734Y-50205751D01*
X158347732Y-50205750D01*
X158126967Y-50129960D01*
X157947663Y-50100040D01*
X157896725Y-50091540D01*
X157663301Y-50091540D01*
X157617253Y-50099224D01*
X157433058Y-50129960D01*
X157212293Y-50205750D01*
X157212279Y-50205756D01*
X157007001Y-50316846D01*
X157006998Y-50316848D01*
X156822794Y-50460221D01*
X156822789Y-50460225D01*
X156664699Y-50631956D01*
X156664697Y-50631958D01*
X156613821Y-50709830D01*
X156560675Y-50755186D01*
X156491444Y-50764610D01*
X156428108Y-50735108D01*
X156406205Y-50709830D01*
X156355328Y-50631958D01*
X156355326Y-50631956D01*
X156197236Y-50460225D01*
X156197235Y-50460224D01*
X156197233Y-50460222D01*
X156013030Y-50316850D01*
X156013028Y-50316849D01*
X156013027Y-50316848D01*
X156013024Y-50316846D01*
X155807746Y-50205756D01*
X155807743Y-50205755D01*
X155807740Y-50205753D01*
X155807734Y-50205751D01*
X155807732Y-50205750D01*
X155586967Y-50129960D01*
X155407663Y-50100040D01*
X155356725Y-50091540D01*
X155123301Y-50091540D01*
X155077253Y-50099224D01*
X154893058Y-50129960D01*
X154672293Y-50205750D01*
X154672279Y-50205756D01*
X154467001Y-50316846D01*
X154466998Y-50316848D01*
X154282794Y-50460221D01*
X154282789Y-50460225D01*
X154124699Y-50631956D01*
X154124697Y-50631958D01*
X154073821Y-50709830D01*
X154020675Y-50755186D01*
X153951444Y-50764610D01*
X153888108Y-50735108D01*
X153866205Y-50709830D01*
X153815328Y-50631958D01*
X153815326Y-50631956D01*
X153657236Y-50460225D01*
X153657235Y-50460224D01*
X153657233Y-50460222D01*
X153473030Y-50316850D01*
X153473028Y-50316849D01*
X153473027Y-50316848D01*
X153473024Y-50316846D01*
X153267746Y-50205756D01*
X153267743Y-50205755D01*
X153267740Y-50205753D01*
X153267734Y-50205751D01*
X153267732Y-50205750D01*
X153046967Y-50129960D01*
X152867663Y-50100040D01*
X152816725Y-50091540D01*
X152583301Y-50091540D01*
X152537253Y-50099224D01*
X152353058Y-50129960D01*
X152132293Y-50205750D01*
X152132279Y-50205756D01*
X151927001Y-50316846D01*
X151926998Y-50316848D01*
X151742794Y-50460221D01*
X151742789Y-50460225D01*
X151584699Y-50631956D01*
X151584697Y-50631958D01*
X151533821Y-50709830D01*
X151480675Y-50755186D01*
X151411444Y-50764610D01*
X151348108Y-50735108D01*
X151326205Y-50709830D01*
X151275328Y-50631958D01*
X151275326Y-50631956D01*
X151117236Y-50460225D01*
X151117235Y-50460224D01*
X151117233Y-50460222D01*
X150933030Y-50316850D01*
X150933028Y-50316849D01*
X150933027Y-50316848D01*
X150933024Y-50316846D01*
X150727746Y-50205756D01*
X150727743Y-50205755D01*
X150727740Y-50205753D01*
X150727734Y-50205751D01*
X150727732Y-50205750D01*
X150506967Y-50129960D01*
X150327663Y-50100040D01*
X150276725Y-50091540D01*
X150043301Y-50091540D01*
X149997253Y-50099224D01*
X149813058Y-50129960D01*
X149592293Y-50205750D01*
X149592279Y-50205756D01*
X149387001Y-50316846D01*
X149386998Y-50316848D01*
X149202794Y-50460221D01*
X149202789Y-50460225D01*
X149044699Y-50631956D01*
X149044697Y-50631958D01*
X148993821Y-50709830D01*
X148940675Y-50755186D01*
X148871444Y-50764610D01*
X148808108Y-50735108D01*
X148786205Y-50709830D01*
X148735328Y-50631958D01*
X148735326Y-50631956D01*
X148577236Y-50460225D01*
X148577235Y-50460224D01*
X148577233Y-50460222D01*
X148393030Y-50316850D01*
X148393028Y-50316849D01*
X148393027Y-50316848D01*
X148393024Y-50316846D01*
X148187746Y-50205756D01*
X148187743Y-50205755D01*
X148187740Y-50205753D01*
X148187734Y-50205751D01*
X148187732Y-50205750D01*
X147966967Y-50129960D01*
X147787663Y-50100040D01*
X147736725Y-50091540D01*
X147503301Y-50091540D01*
X147457253Y-50099224D01*
X147273058Y-50129960D01*
X147052293Y-50205750D01*
X147052279Y-50205756D01*
X146847001Y-50316846D01*
X146846998Y-50316848D01*
X146662794Y-50460221D01*
X146662789Y-50460225D01*
X146504699Y-50631956D01*
X146504697Y-50631958D01*
X146453821Y-50709830D01*
X146400675Y-50755186D01*
X146331444Y-50764610D01*
X146268108Y-50735108D01*
X146246205Y-50709830D01*
X146195328Y-50631958D01*
X146195326Y-50631956D01*
X146037236Y-50460225D01*
X146037235Y-50460224D01*
X146037233Y-50460222D01*
X145853030Y-50316850D01*
X145853028Y-50316849D01*
X145853027Y-50316848D01*
X145853024Y-50316846D01*
X145647746Y-50205756D01*
X145647743Y-50205755D01*
X145647740Y-50205753D01*
X145647734Y-50205751D01*
X145647732Y-50205750D01*
X145426967Y-50129960D01*
X145247663Y-50100040D01*
X145196725Y-50091540D01*
X144963301Y-50091540D01*
X144917253Y-50099224D01*
X144733058Y-50129960D01*
X144512293Y-50205750D01*
X144512279Y-50205756D01*
X144307001Y-50316846D01*
X144306998Y-50316848D01*
X144122794Y-50460221D01*
X144122789Y-50460225D01*
X143964699Y-50631956D01*
X143964697Y-50631958D01*
X143913821Y-50709830D01*
X143860675Y-50755186D01*
X143791444Y-50764610D01*
X143728108Y-50735108D01*
X143706205Y-50709830D01*
X143655328Y-50631958D01*
X143655326Y-50631956D01*
X143497236Y-50460225D01*
X143497235Y-50460224D01*
X143497233Y-50460222D01*
X143313030Y-50316850D01*
X143313028Y-50316849D01*
X143313027Y-50316848D01*
X143313024Y-50316846D01*
X143107746Y-50205756D01*
X143107743Y-50205755D01*
X143107740Y-50205753D01*
X143107734Y-50205751D01*
X143107732Y-50205750D01*
X142886967Y-50129960D01*
X142707663Y-50100040D01*
X142656725Y-50091540D01*
X142423301Y-50091540D01*
X142377253Y-50099224D01*
X142193058Y-50129960D01*
X141972293Y-50205750D01*
X141972279Y-50205756D01*
X141767001Y-50316846D01*
X141766998Y-50316848D01*
X141582794Y-50460221D01*
X141582789Y-50460225D01*
X141424699Y-50631956D01*
X141424697Y-50631958D01*
X141373821Y-50709830D01*
X141320675Y-50755186D01*
X141251444Y-50764610D01*
X141188108Y-50735108D01*
X141166205Y-50709830D01*
X141115328Y-50631958D01*
X141115326Y-50631956D01*
X140957236Y-50460225D01*
X140957235Y-50460224D01*
X140957233Y-50460222D01*
X140773030Y-50316850D01*
X140773028Y-50316849D01*
X140773027Y-50316848D01*
X140773024Y-50316846D01*
X140567746Y-50205756D01*
X140567743Y-50205755D01*
X140567740Y-50205753D01*
X140567734Y-50205751D01*
X140567732Y-50205750D01*
X140346967Y-50129960D01*
X140167663Y-50100040D01*
X140116725Y-50091540D01*
X139883301Y-50091540D01*
X139837253Y-50099224D01*
X139653058Y-50129960D01*
X139432293Y-50205750D01*
X139432279Y-50205756D01*
X139227001Y-50316846D01*
X139226998Y-50316848D01*
X139042794Y-50460221D01*
X139042789Y-50460225D01*
X138884699Y-50631956D01*
X138884697Y-50631958D01*
X138833821Y-50709830D01*
X138780675Y-50755186D01*
X138711444Y-50764610D01*
X138648108Y-50735108D01*
X138626205Y-50709830D01*
X138575328Y-50631958D01*
X138575326Y-50631956D01*
X138417236Y-50460225D01*
X138417235Y-50460224D01*
X138417233Y-50460222D01*
X138233030Y-50316850D01*
X138233028Y-50316849D01*
X138233027Y-50316848D01*
X138233024Y-50316846D01*
X138027746Y-50205756D01*
X138027743Y-50205755D01*
X138027740Y-50205753D01*
X138027734Y-50205751D01*
X138027732Y-50205750D01*
X137806967Y-50129960D01*
X137627663Y-50100040D01*
X137576725Y-50091540D01*
X137343301Y-50091540D01*
X137297253Y-50099224D01*
X137113058Y-50129960D01*
X136892293Y-50205750D01*
X136892279Y-50205756D01*
X136687001Y-50316846D01*
X136686998Y-50316848D01*
X136502794Y-50460221D01*
X136502789Y-50460225D01*
X136344699Y-50631956D01*
X136344697Y-50631958D01*
X136293821Y-50709830D01*
X136240675Y-50755186D01*
X136171444Y-50764610D01*
X136108108Y-50735108D01*
X136086205Y-50709830D01*
X136035328Y-50631958D01*
X136035326Y-50631956D01*
X135877236Y-50460225D01*
X135877235Y-50460224D01*
X135877233Y-50460222D01*
X135693030Y-50316850D01*
X135693028Y-50316849D01*
X135693027Y-50316848D01*
X135693024Y-50316846D01*
X135487746Y-50205756D01*
X135487743Y-50205755D01*
X135487740Y-50205753D01*
X135487734Y-50205751D01*
X135487732Y-50205750D01*
X135266967Y-50129960D01*
X135087663Y-50100040D01*
X135036725Y-50091540D01*
X134803301Y-50091540D01*
X134757253Y-50099224D01*
X134573058Y-50129960D01*
X134352293Y-50205750D01*
X134352279Y-50205756D01*
X134147001Y-50316846D01*
X134146998Y-50316848D01*
X133962794Y-50460221D01*
X133962789Y-50460225D01*
X133804699Y-50631956D01*
X133804697Y-50631958D01*
X133753821Y-50709830D01*
X133700675Y-50755186D01*
X133631444Y-50764610D01*
X133568108Y-50735108D01*
X133546205Y-50709830D01*
X133495328Y-50631958D01*
X133495326Y-50631956D01*
X133337236Y-50460225D01*
X133337235Y-50460224D01*
X133337233Y-50460222D01*
X133153030Y-50316850D01*
X133153028Y-50316849D01*
X133153027Y-50316848D01*
X133153024Y-50316846D01*
X132947746Y-50205756D01*
X132947743Y-50205755D01*
X132947740Y-50205753D01*
X132947734Y-50205751D01*
X132947732Y-50205750D01*
X132726967Y-50129960D01*
X132547663Y-50100040D01*
X132496725Y-50091540D01*
X132263301Y-50091540D01*
X132217253Y-50099224D01*
X132033058Y-50129960D01*
X131812293Y-50205750D01*
X131812279Y-50205756D01*
X131607001Y-50316846D01*
X131606998Y-50316848D01*
X131422794Y-50460221D01*
X131422789Y-50460225D01*
X131264699Y-50631956D01*
X131264697Y-50631958D01*
X131213821Y-50709830D01*
X131160675Y-50755186D01*
X131091444Y-50764610D01*
X131028108Y-50735108D01*
X131006205Y-50709830D01*
X130955328Y-50631958D01*
X130955326Y-50631956D01*
X130797236Y-50460225D01*
X130797235Y-50460224D01*
X130797233Y-50460222D01*
X130613030Y-50316850D01*
X130613028Y-50316849D01*
X130613027Y-50316848D01*
X130613024Y-50316846D01*
X130407746Y-50205756D01*
X130407743Y-50205755D01*
X130407740Y-50205753D01*
X130407734Y-50205751D01*
X130407732Y-50205750D01*
X130186967Y-50129960D01*
X130007663Y-50100040D01*
X129956725Y-50091540D01*
X129723301Y-50091540D01*
X129677253Y-50099224D01*
X129493058Y-50129960D01*
X129272293Y-50205750D01*
X129272279Y-50205756D01*
X129067001Y-50316846D01*
X129066998Y-50316848D01*
X128882794Y-50460221D01*
X128882789Y-50460225D01*
X128724699Y-50631956D01*
X128724697Y-50631958D01*
X128673821Y-50709830D01*
X128620675Y-50755186D01*
X128551444Y-50764610D01*
X128488108Y-50735108D01*
X128466205Y-50709830D01*
X128415328Y-50631958D01*
X128415326Y-50631956D01*
X128257236Y-50460225D01*
X128257235Y-50460224D01*
X128257233Y-50460222D01*
X128073030Y-50316850D01*
X128073028Y-50316849D01*
X128073027Y-50316848D01*
X128073024Y-50316846D01*
X127867746Y-50205756D01*
X127867743Y-50205755D01*
X127867740Y-50205753D01*
X127867734Y-50205751D01*
X127867732Y-50205750D01*
X127646967Y-50129960D01*
X127467663Y-50100040D01*
X127416725Y-50091540D01*
X127183301Y-50091540D01*
X127137253Y-50099224D01*
X126953058Y-50129960D01*
X126732293Y-50205750D01*
X126732279Y-50205756D01*
X126527001Y-50316846D01*
X126526998Y-50316848D01*
X126342794Y-50460221D01*
X126342789Y-50460225D01*
X126184699Y-50631955D01*
X126057028Y-50827371D01*
X125963264Y-51041132D01*
X125905961Y-51267417D01*
X125886686Y-51500034D01*
X125886686Y-51500045D01*
X111304878Y-51500045D01*
X111296169Y-48500000D01*
X113969783Y-48500000D01*
X113988623Y-48739382D01*
X114044674Y-48972853D01*
X114044678Y-48972865D01*
X114136565Y-49194702D01*
X114262026Y-49399436D01*
X114262028Y-49399439D01*
X114417973Y-49582027D01*
X114600561Y-49737972D01*
X114600563Y-49737973D01*
X114805297Y-49863434D01*
X114902047Y-49903508D01*
X115027137Y-49955323D01*
X115260621Y-50011377D01*
X115500000Y-50030217D01*
X115739379Y-50011377D01*
X115972863Y-49955323D01*
X116194704Y-49863433D01*
X116399439Y-49737972D01*
X116582027Y-49582027D01*
X116737972Y-49399439D01*
X116863433Y-49194704D01*
X116955323Y-48972863D01*
X117011377Y-48739379D01*
X117030217Y-48500000D01*
X171969783Y-48500000D01*
X171988623Y-48739382D01*
X172044674Y-48972853D01*
X172044678Y-48972865D01*
X172136565Y-49194702D01*
X172262026Y-49399436D01*
X172262028Y-49399439D01*
X172417973Y-49582027D01*
X172600561Y-49737972D01*
X172600563Y-49737973D01*
X172805297Y-49863434D01*
X172902047Y-49903508D01*
X173027137Y-49955323D01*
X173260621Y-50011377D01*
X173500000Y-50030217D01*
X173739379Y-50011377D01*
X173972863Y-49955323D01*
X174194704Y-49863433D01*
X174399439Y-49737972D01*
X174582027Y-49582027D01*
X174737972Y-49399439D01*
X174863433Y-49194704D01*
X174955323Y-48972863D01*
X175011377Y-48739379D01*
X175030217Y-48500000D01*
X175011377Y-48260621D01*
X174955323Y-48027137D01*
X174903508Y-47902047D01*
X174863434Y-47805297D01*
X174737973Y-47600563D01*
X174737972Y-47600561D01*
X174582027Y-47417973D01*
X174399439Y-47262028D01*
X174399436Y-47262026D01*
X174194702Y-47136565D01*
X173972865Y-47044678D01*
X173972867Y-47044678D01*
X173972863Y-47044677D01*
X173972859Y-47044676D01*
X173972853Y-47044674D01*
X173739382Y-46988623D01*
X173500000Y-46969783D01*
X173260617Y-46988623D01*
X173027146Y-47044674D01*
X173027134Y-47044678D01*
X172805297Y-47136565D01*
X172600563Y-47262026D01*
X172417973Y-47417973D01*
X172262026Y-47600563D01*
X172136565Y-47805297D01*
X172044678Y-48027134D01*
X172044674Y-48027146D01*
X171988623Y-48260617D01*
X171969783Y-48500000D01*
X117030217Y-48500000D01*
X117011377Y-48260621D01*
X116955323Y-48027137D01*
X116903508Y-47902047D01*
X116863434Y-47805297D01*
X116737973Y-47600563D01*
X116737972Y-47600561D01*
X116582027Y-47417973D01*
X116399439Y-47262028D01*
X116399436Y-47262026D01*
X116194702Y-47136565D01*
X115972865Y-47044678D01*
X115972867Y-47044678D01*
X115972863Y-47044677D01*
X115972859Y-47044676D01*
X115972853Y-47044674D01*
X115739382Y-46988623D01*
X115500000Y-46969783D01*
X115260617Y-46988623D01*
X115027146Y-47044674D01*
X115027134Y-47044678D01*
X114805297Y-47136565D01*
X114600563Y-47262026D01*
X114417973Y-47417973D01*
X114262026Y-47600563D01*
X114136565Y-47805297D01*
X114044678Y-48027134D01*
X114044674Y-48027146D01*
X113988623Y-48260617D01*
X113969783Y-48500000D01*
X111296169Y-48500000D01*
X111293272Y-47501951D01*
X111293385Y-47498050D01*
X111298398Y-47415175D01*
X111311083Y-47205466D01*
X111311986Y-47198036D01*
X111320845Y-47149692D01*
X111364498Y-46911479D01*
X111366283Y-46904238D01*
X111452956Y-46626096D01*
X111455601Y-46619120D01*
X111575167Y-46353454D01*
X111578640Y-46346834D01*
X111729358Y-46097512D01*
X111733601Y-46091368D01*
X111913260Y-45862046D01*
X111918228Y-45856439D01*
X112124216Y-45650449D01*
X112129825Y-45645480D01*
X112359137Y-45465822D01*
X112365293Y-45461573D01*
X112614604Y-45310855D01*
X112621224Y-45307381D01*
X112886885Y-45187814D01*
X112893871Y-45185165D01*
X113172007Y-45098491D01*
X113179265Y-45096703D01*
X113246279Y-45084422D01*
X113465806Y-45044190D01*
X113473245Y-45043287D01*
X113765357Y-45025613D01*
X113769103Y-45025500D01*
X113776053Y-45025500D01*
X174991715Y-45025500D01*
X174998122Y-45025500D01*
X175001866Y-45025613D01*
G37*
%TD.AperFunction*%
%TD*%
M02*
