# Supplementary material for: Development of a 3D-Printed Capacitive Sensor for Soil Water Content Estimation Using Nickel-Based Conductive Paint
Source: Sensors (Basel). 2026 Feb 27;26(5):1494. doi: 10.3390/s26051494 (PMC12987182; doi:10.3390/s26051494)
Supplement: Supplementary file 1 [file sensors-26-01494-s001.zip › MoCAP60-B_Mask.gbr]

%TF.GenerationSoftware,KiCad,Pcbnew,7.0.9*%
%TF.CreationDate,2025-11-28T08:42:26+01:00*%
%TF.ProjectId,MoCAP60,4d6f4341-5036-4302-9e6b-696361645f70,rev?*%
%TF.SameCoordinates,Original*%
%TF.FileFunction,Soldermask,Bot*%
%TF.FilePolarity,Negative*%
%FSLAX46Y46*%
G04 Gerber Fmt 4.6, Leading zero omitted, Abs format (unit mm)*
G04 Created by KiCad (PCBNEW 7.0.9) date 2025-11-28 08:42:26*
%MOMM*%
%LPD*%
G01*
G04 APERTURE LIST*
G04 Aperture macros list*
%AMRoundRect*
0 Rectangle with rounded corners*
0 $1 Rounding radius*
0 $2 $3 $4 $5 $6 $7 $8 $9 X,Y pos of 4 corners*
0 Add a 4 corners polygon primitive as box body*
4,1,4,$2,$3,$4,$5,$6,$7,$8,$9,$2,$3,0*
0 Add four circle primitives for the rounded corners*
1,1,$1+$1,$2,$3*
1,1,$1+$1,$4,$5*
1,1,$1+$1,$6,$7*
1,1,$1+$1,$8,$9*
0 Add four rect primitives between the rounded corners*
20,1,$1+$1,$2,$3,$4,$5,0*
20,1,$1+$1,$4,$5,$6,$7,0*
20,1,$1+$1,$6,$7,$8,$9,0*
20,1,$1+$1,$8,$9,$2,$3,0*%
G04 Aperture macros list end*
%ADD10RoundRect,0.053340X-0.850000X-0.850000X0.850000X-0.850000X0.850000X0.850000X-0.850000X0.850000X0*%
%ADD11O,1.806680X1.806680*%
%ADD12RoundRect,0.053340X-0.900000X-0.900000X0.900000X-0.900000X0.900000X0.900000X-0.900000X0.900000X0*%
%ADD13C,1.906680*%
%ADD14C,2.106680*%
%ADD15C,1.706680*%
%ADD16O,1.706680X1.706680*%
%ADD17RoundRect,0.053340X-1.100000X-1.100000X1.100000X-1.100000X1.100000X1.100000X-1.100000X1.100000X0*%
%ADD18O,2.306680X2.306680*%
%ADD19RoundRect,0.053340X-0.800000X-0.800000X0.800000X-0.800000X0.800000X0.800000X-0.800000X0.800000X0*%
%ADD20C,1.606680*%
%ADD21RoundRect,0.053340X0.850000X-0.850000X0.850000X0.850000X-0.850000X0.850000X-0.850000X-0.850000X0*%
G04 APERTURE END LIST*
D10*
%TO.C,J3*%
X159860000Y-105527500D03*
D11*
X159860000Y-108067500D03*
%TD*%
D12*
%TO.C,D1*%
X167820000Y-117567500D03*
D13*
X170360000Y-117567500D03*
%TD*%
D14*
%TO.C,C2*%
X119500000Y-92067500D03*
X124500000Y-92067500D03*
%TD*%
D13*
%TO.C,ESP3230PIN1*%
X162860013Y-76900040D03*
X160320013Y-76900040D03*
X157780013Y-76900040D03*
X155240013Y-76900040D03*
X152700013Y-76900040D03*
X150160013Y-76900040D03*
X147620013Y-76900040D03*
X145080013Y-76900040D03*
X142540013Y-76900040D03*
X140000013Y-76900040D03*
X137460013Y-76900040D03*
X134920013Y-76900040D03*
X132380013Y-76900040D03*
X129840013Y-76900040D03*
X127300013Y-76900040D03*
X162860013Y-51500040D03*
X160320013Y-51500040D03*
X157780013Y-51500040D03*
X155240013Y-51500040D03*
X152700013Y-51500040D03*
X150160013Y-51500040D03*
X147620013Y-51500040D03*
X145080013Y-51500040D03*
X142540013Y-51500040D03*
X140000013Y-51500040D03*
X137460013Y-51500040D03*
X134920013Y-51500040D03*
X132380013Y-51500040D03*
X129840013Y-51500040D03*
X127300013Y-51500040D03*
%TD*%
D15*
%TO.C,R6*%
X129360000Y-120000000D03*
D16*
X139520000Y-120000000D03*
%TD*%
D17*
%TO.C,D2*%
X159200000Y-86067500D03*
D18*
X169360000Y-86067500D03*
%TD*%
D15*
%TO.C,R5*%
X129360000Y-113567500D03*
D16*
X139520000Y-113567500D03*
%TD*%
D15*
%TO.C,R2*%
X129860000Y-94067500D03*
D16*
X140020000Y-94067500D03*
%TD*%
D19*
%TO.C,U1*%
X146240000Y-86327500D03*
D16*
X146240000Y-88867500D03*
X146240000Y-91407500D03*
X146240000Y-93947500D03*
X146240000Y-96487500D03*
X146240000Y-99027500D03*
X146240000Y-101567500D03*
X153860000Y-101567500D03*
X153860000Y-99027500D03*
X153860000Y-96487500D03*
X153860000Y-93947500D03*
X153860000Y-91407500D03*
X153860000Y-88867500D03*
X153860000Y-86327500D03*
%TD*%
D14*
%TO.C,C3*%
X119360000Y-101567500D03*
X124360000Y-101567500D03*
%TD*%
%TO.C,C5*%
X124360000Y-120500000D03*
X119360000Y-120500000D03*
%TD*%
D10*
%TO.C,J4*%
X169360000Y-105527500D03*
D11*
X169360000Y-108067500D03*
%TD*%
D14*
%TO.C,C4*%
X119360000Y-111067500D03*
X124360000Y-111067500D03*
%TD*%
D15*
%TO.C,R3*%
X129660000Y-100567500D03*
D16*
X139820000Y-100567500D03*
%TD*%
D15*
%TO.C,L1*%
X129700000Y-81567500D03*
D16*
X139860000Y-81567500D03*
%TD*%
D15*
%TO.C,R4*%
X129660000Y-107067500D03*
D16*
X139820000Y-107067500D03*
%TD*%
D14*
%TO.C,C1*%
X119500000Y-83067500D03*
X124500000Y-83067500D03*
%TD*%
D20*
%TO.C,Y1*%
X162360000Y-95067500D03*
X167360000Y-95067500D03*
%TD*%
D21*
%TO.C,J2*%
X149360000Y-114067500D03*
D11*
X151900000Y-114067500D03*
X154440000Y-114067500D03*
%TD*%
D21*
%TO.C,J1*%
X145235000Y-120567500D03*
D11*
X147775000Y-120567500D03*
X150315000Y-120567500D03*
X152855000Y-120567500D03*
X155395000Y-120567500D03*
X157935000Y-120567500D03*
X160475000Y-120567500D03*
%TD*%
D15*
%TO.C,R1*%
X129860000Y-88067500D03*
D16*
X140020000Y-88067500D03*
%TD*%
M02*
