# Supplementary material for: Development of a 3D-Printed Capacitive Sensor for Soil Water Content Estimation Using Nickel-Based Conductive Paint
Source: Sensors (Basel). 2026 Feb 27;26(5):1494. doi: 10.3390/s26051494 (PMC12987182; doi:10.3390/s26051494)
Supplement: Supplementary file 1 [file sensors-26-01494-s001.zip › MoCAP60-Edge_Cuts.gbr]

%TF.GenerationSoftware,KiCad,Pcbnew,7.0.9*%
%TF.CreationDate,2025-11-28T08:42:26+01:00*%
%TF.ProjectId,MoCAP60,4d6f4341-5036-4302-9e6b-696361645f70,rev?*%
%TF.SameCoordinates,Original*%
%TF.FileFunction,Profile,NP*%
%FSLAX46Y46*%
G04 Gerber Fmt 4.6, Leading zero omitted, Abs format (unit mm)*
G04 Created by KiCad (PCBNEW 7.0.9) date 2025-11-28 08:42:26*
%MOMM*%
%LPD*%
G01*
G04 APERTURE LIST*
%TA.AperFunction,Profile*%
%ADD10C,0.050000*%
%TD*%
G04 APERTURE END LIST*
D10*
X175000000Y-48500000D02*
G75*
G03*
X175000000Y-48500000I-1500000J0D01*
G01*
X175000000Y-126500000D02*
G75*
G03*
X175000000Y-126500000I-1500000J0D01*
G01*
X117000000Y-126500000D02*
G75*
G03*
X117000000Y-126500000I-1500000J0D01*
G01*
X111267767Y-47500000D02*
X111500000Y-127500000D01*
X113767767Y-45000000D02*
X175000000Y-45000000D01*
X111500000Y-127500000D02*
G75*
G03*
X114000000Y-130000000I2500000J0D01*
G01*
X175000000Y-130000000D02*
G75*
G03*
X177500000Y-127500000I0J2500000D01*
G01*
X117000000Y-48500000D02*
G75*
G03*
X117000000Y-48500000I-1500000J0D01*
G01*
X177500000Y-47500000D02*
G75*
G03*
X175000000Y-45000000I-2500000J0D01*
G01*
X114000000Y-130000000D02*
X175000000Y-130000000D01*
X177500000Y-127500000D02*
X177500000Y-47500000D01*
X113767767Y-44999967D02*
G75*
G03*
X111267767Y-47500000I33J-2500033D01*
G01*
M02*
