# Supplementary material for: Development of a 3D-Printed Capacitive Sensor for Soil Water Content Estimation Using Nickel-Based Conductive Paint
Source: Sensors (Basel). 2026 Feb 27;26(5):1494. doi: 10.3390/s26051494 (PMC12987182; doi:10.3390/s26051494)
Supplement: Supplementary file 1 [file sensors-26-01494-s001.zip › MoCAP60-F_Cu.gbr]

%TF.GenerationSoftware,KiCad,Pcbnew,7.0.9*%
%TF.CreationDate,2025-11-28T08:42:26+01:00*%
%TF.ProjectId,MoCAP60,4d6f4341-5036-4302-9e6b-696361645f70,rev?*%
%TF.SameCoordinates,Original*%
%TF.FileFunction,Copper,L1,Top*%
%TF.FilePolarity,Positive*%
%FSLAX46Y46*%
G04 Gerber Fmt 4.6, Leading zero omitted, Abs format (unit mm)*
G04 Created by KiCad (PCBNEW 7.0.9) date 2025-11-28 08:42:26*
%MOMM*%
%LPD*%
G01*
G04 APERTURE LIST*
%TA.AperFunction,ComponentPad*%
%ADD10R,1.700000X1.700000*%
%TD*%
%TA.AperFunction,ComponentPad*%
%ADD11O,1.700000X1.700000*%
%TD*%
%TA.AperFunction,ComponentPad*%
%ADD12R,1.800000X1.800000*%
%TD*%
%TA.AperFunction,ComponentPad*%
%ADD13C,1.800000*%
%TD*%
%TA.AperFunction,ComponentPad*%
%ADD14C,2.000000*%
%TD*%
%TA.AperFunction,ComponentPad*%
%ADD15C,1.600000*%
%TD*%
%TA.AperFunction,ComponentPad*%
%ADD16O,1.600000X1.600000*%
%TD*%
%TA.AperFunction,ComponentPad*%
%ADD17R,2.200000X2.200000*%
%TD*%
%TA.AperFunction,ComponentPad*%
%ADD18O,2.200000X2.200000*%
%TD*%
%TA.AperFunction,ComponentPad*%
%ADD19R,1.600000X1.600000*%
%TD*%
%TA.AperFunction,ComponentPad*%
%ADD20C,1.500000*%
%TD*%
%TA.AperFunction,ViaPad*%
%ADD21C,0.635000*%
%TD*%
%TA.AperFunction,Conductor*%
%ADD22C,0.254000*%
%TD*%
G04 APERTURE END LIST*
D10*
%TO.P,J3,1,Pin_1*%
%TO.N,GND*%
X159860000Y-105527500D03*
D11*
%TO.P,J3,2,Pin_2*%
%TO.N,Net-(D2-A)*%
X159860000Y-108067500D03*
%TD*%
D12*
%TO.P,D1,1,K*%
%TO.N,GND*%
X167820000Y-117567500D03*
D13*
%TO.P,D1,2,A*%
%TO.N,Net-(D1-A)*%
X170360000Y-117567500D03*
%TD*%
D14*
%TO.P,C2,1*%
%TO.N,Net-(D2-K)*%
X119500000Y-92067500D03*
%TO.P,C2,2*%
%TO.N,GND*%
X124500000Y-92067500D03*
%TD*%
D13*
%TO.P,ESP3230PIN1,1,VIN*%
%TO.N,Net-(ESP3230PIN1-VIN)*%
X162860013Y-76900040D03*
%TO.P,ESP3230PIN1,2,GND*%
%TO.N,GND*%
X160320013Y-76900040D03*
%TO.P,ESP3230PIN1,3,GPIO13*%
%TO.N,unconnected-(ESP3230PIN1-GPIO13-Pad3)*%
X157780013Y-76900040D03*
%TO.P,ESP3230PIN1,4,GPIO12*%
%TO.N,unconnected-(ESP3230PIN1-GPIO12-Pad4)*%
X155240013Y-76900040D03*
%TO.P,ESP3230PIN1,5,GPIO14*%
%TO.N,unconnected-(ESP3230PIN1-GPIO14-Pad5)*%
X152700013Y-76900040D03*
%TO.P,ESP3230PIN1,6,GPIO27*%
%TO.N,unconnected-(ESP3230PIN1-GPIO27-Pad6)*%
X150160013Y-76900040D03*
%TO.P,ESP3230PIN1,7,GPIO26*%
%TO.N,unconnected-(ESP3230PIN1-GPIO26-Pad7)*%
X147620013Y-76900040D03*
%TO.P,ESP3230PIN1,8,GPIO25*%
%TO.N,unconnected-(ESP3230PIN1-GPIO25-Pad8)*%
X145080013Y-76900040D03*
%TO.P,ESP3230PIN1,9,GPIO33*%
%TO.N,unconnected-(ESP3230PIN1-GPIO33-Pad9)*%
X142540013Y-76900040D03*
%TO.P,ESP3230PIN1,10,GPIO32*%
%TO.N,unconnected-(ESP3230PIN1-GPIO32-Pad10)*%
X140000013Y-76900040D03*
%TO.P,ESP3230PIN1,11,GPIO35*%
%TO.N,unconnected-(ESP3230PIN1-GPIO35-Pad11)*%
X137460013Y-76900040D03*
%TO.P,ESP3230PIN1,12,GPIO34*%
%TO.N,Net-(D2-K)*%
X134920013Y-76900040D03*
%TO.P,ESP3230PIN1,13,GPIO39*%
%TO.N,unconnected-(ESP3230PIN1-GPIO39-Pad13)*%
X132380013Y-76900040D03*
%TO.P,ESP3230PIN1,14,GPIO36*%
%TO.N,unconnected-(ESP3230PIN1-GPIO36-Pad14)*%
X129840013Y-76900040D03*
%TO.P,ESP3230PIN1,15,EN*%
%TO.N,unconnected-(ESP3230PIN1-EN-Pad15)*%
X127300013Y-76900040D03*
%TO.P,ESP3230PIN1,16,3.3v*%
%TO.N,Net-(ESP3230PIN1-3.3v)*%
X162860013Y-51500040D03*
%TO.P,ESP3230PIN1,17,GND*%
%TO.N,GND*%
X160320013Y-51500040D03*
%TO.P,ESP3230PIN1,18,GPIO15*%
%TO.N,unconnected-(ESP3230PIN1-GPIO15-Pad18)*%
X157780013Y-51500040D03*
%TO.P,ESP3230PIN1,19,GPIO2*%
%TO.N,unconnected-(ESP3230PIN1-GPIO2-Pad19)*%
X155240013Y-51500040D03*
%TO.P,ESP3230PIN1,20,GPIO4*%
%TO.N,unconnected-(ESP3230PIN1-GPIO4-Pad20)*%
X152700013Y-51500040D03*
%TO.P,ESP3230PIN1,21,GPIO16*%
%TO.N,unconnected-(ESP3230PIN1-GPIO16-Pad21)*%
X150160013Y-51500040D03*
%TO.P,ESP3230PIN1,22,GPIO17*%
%TO.N,unconnected-(ESP3230PIN1-GPIO17-Pad22)*%
X147620013Y-51500040D03*
%TO.P,ESP3230PIN1,23,GPIO5*%
%TO.N,Net-(ESP3230PIN1-GPIO5)*%
X145080013Y-51500040D03*
%TO.P,ESP3230PIN1,24,GPIO18*%
%TO.N,Net-(ESP3230PIN1-GPIO18)*%
X142540013Y-51500040D03*
%TO.P,ESP3230PIN1,25,GPIO19*%
%TO.N,Net-(ESP3230PIN1-GPIO19)*%
X140000013Y-51500040D03*
%TO.P,ESP3230PIN1,26,GPIO21*%
%TO.N,Net-(ESP3230PIN1-GPIO21)*%
X137460013Y-51500040D03*
%TO.P,ESP3230PIN1,27,GPIO3*%
%TO.N,unconnected-(ESP3230PIN1-GPIO3-Pad27)*%
X134920013Y-51500040D03*
%TO.P,ESP3230PIN1,28,GPIO1*%
%TO.N,unconnected-(ESP3230PIN1-GPIO1-Pad28)*%
X132380013Y-51500040D03*
%TO.P,ESP3230PIN1,29,GPIO22*%
%TO.N,unconnected-(ESP3230PIN1-GPIO22-Pad29)*%
X129840013Y-51500040D03*
%TO.P,ESP3230PIN1,30,GPIO23*%
%TO.N,Net-(ESP3230PIN1-GPIO23)*%
X127300013Y-51500040D03*
%TD*%
D15*
%TO.P,R6,1*%
%TO.N,Net-(R6-Pad1)*%
X129360000Y-120000000D03*
D16*
%TO.P,R6,2*%
%TO.N,Net-(C5-Pad1)*%
X139520000Y-120000000D03*
%TD*%
D17*
%TO.P,D2,1,K*%
%TO.N,Net-(D2-K)*%
X159200000Y-86067500D03*
D18*
%TO.P,D2,2,A*%
%TO.N,Net-(D2-A)*%
X169360000Y-86067500D03*
%TD*%
D15*
%TO.P,R5,1*%
%TO.N,Net-(C5-Pad1)*%
X129360000Y-113567500D03*
D16*
%TO.P,R5,2*%
%TO.N,Net-(C3-Pad1)*%
X139520000Y-113567500D03*
%TD*%
D15*
%TO.P,R2,1*%
%TO.N,Net-(ESP3230PIN1-GPIO21)*%
X129860000Y-94067500D03*
D16*
%TO.P,R2,2*%
%TO.N,Net-(ESP3230PIN1-VIN)*%
X140020000Y-94067500D03*
%TD*%
D19*
%TO.P,U1,1*%
%TO.N,Net-(C3-Pad1)*%
X146240000Y-86327500D03*
D16*
%TO.P,U1,2*%
%TO.N,Net-(R6-Pad1)*%
X146240000Y-88867500D03*
%TO.P,U1,3*%
X146240000Y-91407500D03*
%TO.P,U1,4*%
%TO.N,Net-(J4-Pin_2)*%
X146240000Y-93947500D03*
%TO.P,U1,5*%
%TO.N,GND*%
X146240000Y-96487500D03*
%TO.P,U1,6*%
%TO.N,unconnected-(U1-Pad6)*%
X146240000Y-99027500D03*
%TO.P,U1,7,GND*%
%TO.N,GND*%
X146240000Y-101567500D03*
%TO.P,U1,8*%
%TO.N,unconnected-(U1-Pad8)*%
X153860000Y-101567500D03*
%TO.P,U1,9*%
%TO.N,GND*%
X153860000Y-99027500D03*
%TO.P,U1,10*%
%TO.N,unconnected-(U1-Pad10)*%
X153860000Y-96487500D03*
%TO.P,U1,11*%
%TO.N,GND*%
X153860000Y-93947500D03*
%TO.P,U1,12*%
%TO.N,unconnected-(U1-Pad12)*%
X153860000Y-91407500D03*
%TO.P,U1,13*%
%TO.N,GND*%
X153860000Y-88867500D03*
%TO.P,U1,14,VCC*%
%TO.N,Net-(ESP3230PIN1-VIN)*%
X153860000Y-86327500D03*
%TD*%
D14*
%TO.P,C3,1*%
%TO.N,Net-(C3-Pad1)*%
X119360000Y-101567500D03*
%TO.P,C3,2*%
%TO.N,GND*%
X124360000Y-101567500D03*
%TD*%
%TO.P,C5,1*%
%TO.N,Net-(C5-Pad1)*%
X124360000Y-120500000D03*
%TO.P,C5,2*%
%TO.N,Net-(C4-Pad1)*%
X119360000Y-120500000D03*
%TD*%
D10*
%TO.P,J4,1,Pin_1*%
%TO.N,GND*%
X169360000Y-105527500D03*
D11*
%TO.P,J4,2,Pin_2*%
%TO.N,Net-(J4-Pin_2)*%
X169360000Y-108067500D03*
%TD*%
D14*
%TO.P,C4,1*%
%TO.N,Net-(C4-Pad1)*%
X119360000Y-111067500D03*
%TO.P,C4,2*%
%TO.N,GND*%
X124360000Y-111067500D03*
%TD*%
D15*
%TO.P,R3,1*%
%TO.N,Net-(D2-A)*%
X129660000Y-100567500D03*
D16*
%TO.P,R3,2*%
%TO.N,Net-(J4-Pin_2)*%
X139820000Y-100567500D03*
%TD*%
D15*
%TO.P,L1,1,1*%
%TO.N,Net-(C4-Pad1)*%
X129700000Y-81567500D03*
D16*
%TO.P,L1,2,2*%
%TO.N,GND*%
X139860000Y-81567500D03*
%TD*%
D15*
%TO.P,R4,1*%
%TO.N,Net-(D2-K)*%
X129660000Y-107067500D03*
D16*
%TO.P,R4,2*%
%TO.N,GND*%
X139820000Y-107067500D03*
%TD*%
D14*
%TO.P,C1,1*%
%TO.N,Net-(ESP3230PIN1-VIN)*%
X119500000Y-83067500D03*
%TO.P,C1,2*%
%TO.N,GND*%
X124500000Y-83067500D03*
%TD*%
D20*
%TO.P,Y1,1,1*%
%TO.N,Net-(C3-Pad1)*%
X162360000Y-95067500D03*
%TO.P,Y1,2,2*%
%TO.N,Net-(C5-Pad1)*%
X167360000Y-95067500D03*
%TD*%
D10*
%TO.P,J2,1,Pin_1*%
%TO.N,Net-(ESP3230PIN1-VIN)*%
X149360000Y-114067500D03*
D11*
%TO.P,J2,2,Pin_2*%
%TO.N,Net-(ESP3230PIN1-GPIO21)*%
X151900000Y-114067500D03*
%TO.P,J2,3,Pin_3*%
%TO.N,GND*%
X154440000Y-114067500D03*
%TD*%
D10*
%TO.P,J1,1,Pin_1*%
%TO.N,Net-(ESP3230PIN1-GPIO19)*%
X145235000Y-120567500D03*
D11*
%TO.P,J1,2,Pin_2*%
%TO.N,GND*%
X147775000Y-120567500D03*
%TO.P,J1,3,Pin_3*%
%TO.N,Net-(ESP3230PIN1-GPIO18)*%
X150315000Y-120567500D03*
%TO.P,J1,4,Pin_4*%
%TO.N,Net-(ESP3230PIN1-3.3v)*%
X152855000Y-120567500D03*
%TO.P,J1,5,Pin_5*%
%TO.N,GND*%
X155395000Y-120567500D03*
%TO.P,J1,6,Pin_6*%
%TO.N,Net-(ESP3230PIN1-GPIO23)*%
X157935000Y-120567500D03*
%TO.P,J1,7,Pin_7*%
%TO.N,Net-(ESP3230PIN1-GPIO5)*%
X160475000Y-120567500D03*
%TD*%
D15*
%TO.P,R1,1*%
%TO.N,Net-(ESP3230PIN1-VIN)*%
X129860000Y-88067500D03*
D16*
%TO.P,R1,2*%
%TO.N,Net-(D1-A)*%
X140020000Y-88067500D03*
%TD*%
D21*
%TO.N,Net-(D2-A)*%
X163445000Y-96328900D03*
%TO.N,Net-(R6-Pad1)*%
X138058000Y-96966200D03*
%TD*%
D22*
%TO.N,GND*%
X159859500Y-105528000D02*
X159860000Y-105527500D01*
X159859500Y-105528000D02*
X159860000Y-105528000D01*
X124360000Y-111067500D02*
X124360000Y-111068000D01*
X146240000Y-101568000D02*
X146240000Y-101567500D01*
X154440000Y-114067500D02*
X154440000Y-114068000D01*
%TO.N,Net-(ESP3230PIN1-VIN)*%
X162860000Y-76900000D02*
X162159000Y-76900000D01*
X162159000Y-76900000D02*
X153860000Y-85198600D01*
X132891000Y-88067500D02*
X129860000Y-88067500D01*
X150543600Y-87456400D02*
X149360000Y-88640000D01*
X138891000Y-94067500D02*
X132891000Y-88067500D01*
X149360000Y-88640000D02*
X149360000Y-114067500D01*
X153860000Y-87456400D02*
X150543600Y-87456400D01*
X149360000Y-114067500D02*
X149360000Y-114068000D01*
X140020000Y-94067500D02*
X138891000Y-94067500D01*
X153860000Y-86327500D02*
X153860000Y-87456400D01*
X153860000Y-85198600D02*
X153860000Y-86327500D01*
%TO.N,Net-(D2-K)*%
X129660000Y-107067500D02*
X129660000Y-101694500D01*
X129660000Y-97025300D02*
X124457800Y-97025300D01*
X130787000Y-101034319D02*
X130787000Y-98152300D01*
X124457800Y-97025300D02*
X119500000Y-92067500D01*
X130126819Y-101694500D02*
X130787000Y-101034319D01*
X129660000Y-107068000D02*
X129660000Y-107067500D01*
X129660000Y-101694500D02*
X130126819Y-101694500D01*
X130787000Y-98152300D02*
X129660000Y-97025300D01*
%TO.N,Net-(C4-Pad1)*%
X118679500Y-110387000D02*
X119360000Y-111067500D01*
X129700000Y-81567500D02*
X128087000Y-81567500D01*
X118679500Y-110387000D02*
X119360000Y-111068000D01*
X128087000Y-81567500D02*
X117999000Y-91655400D01*
X117999000Y-91655400D02*
X117999000Y-109706000D01*
X117999000Y-109706000D02*
X118679500Y-110387000D01*
X119360000Y-111068000D02*
X119360000Y-120500000D01*
%TO.N,Net-(C5-Pad1)*%
X167360000Y-115688000D02*
X167360000Y-95067500D01*
X161196000Y-122270000D02*
X164336000Y-119129000D01*
X140649000Y-120000000D02*
X142918000Y-122270000D01*
X142918000Y-122270000D02*
X161196000Y-122270000D01*
X164336000Y-119129000D02*
X164336000Y-118711000D01*
X164336000Y-118711000D02*
X167360000Y-115688000D01*
X139520000Y-120000000D02*
X140649000Y-120000000D01*
%TO.N,Net-(D2-A)*%
X159860000Y-108068000D02*
X159860000Y-108067500D01*
X163445000Y-96328900D02*
X163445000Y-105555000D01*
X163445000Y-105555000D02*
X160932500Y-108067500D01*
X160932500Y-108067500D02*
X159860000Y-108067500D01*
%TO.N,Net-(ESP3230PIN1-3.3v)*%
X163653000Y-119071000D02*
X160950000Y-121774000D01*
X152855500Y-120568000D02*
X152855000Y-120567500D01*
X164565000Y-117195000D02*
X163653000Y-118107000D01*
X152855500Y-120568000D02*
X152855000Y-120568000D01*
X164565000Y-53204900D02*
X164565000Y-117195000D01*
X154034000Y-120936000D02*
X154034000Y-120568000D01*
X160950000Y-121774000D02*
X154872000Y-121774000D01*
X162860000Y-51500000D02*
X164565000Y-53204900D01*
X163653000Y-118107000D02*
X163653000Y-119071000D01*
X154034000Y-120568000D02*
X152855500Y-120568000D01*
X154872000Y-121774000D02*
X154034000Y-120936000D01*
%TO.N,Net-(ESP3230PIN1-GPIO5)*%
X160475000Y-120568000D02*
X160475000Y-120567500D01*
X164098000Y-115765000D02*
X164098000Y-70518200D01*
X160475000Y-119389000D02*
X164098000Y-115765000D01*
X160475000Y-120567500D02*
X160475000Y-119389000D01*
X164098000Y-70518200D02*
X145080000Y-51500000D01*
%TO.N,Net-(ESP3230PIN1-GPIO18)*%
X143773000Y-52735100D02*
X143773000Y-112847000D01*
X143773000Y-112847000D02*
X150315000Y-119389000D01*
X150315000Y-120567500D02*
X150315000Y-120568000D01*
X150315000Y-119389000D02*
X150315000Y-120567500D01*
X142540000Y-51502000D02*
X143773000Y-52735100D01*
X142540000Y-51500000D02*
X142540000Y-51502000D01*
%TO.N,Net-(ESP3230PIN1-GPIO19)*%
X145235000Y-120568000D02*
X145235000Y-120567500D01*
X141270000Y-52770000D02*
X140000000Y-51500000D01*
X141270000Y-115424000D02*
X141270000Y-52770000D01*
X145235000Y-119389000D02*
X141270000Y-115424000D01*
X145235000Y-120567500D02*
X145235000Y-119389000D01*
%TO.N,Net-(ESP3230PIN1-GPIO21)*%
X133650000Y-55310000D02*
X137460000Y-51500000D01*
X129860000Y-94067500D02*
X128731000Y-92938100D01*
X128731000Y-92938100D02*
X128731000Y-84822300D01*
X128731000Y-84822300D02*
X133650000Y-79902900D01*
X133650000Y-79902900D02*
X133650000Y-55310000D01*
%TO.N,Net-(ESP3230PIN1-GPIO23)*%
X156756000Y-120568000D02*
X156756000Y-120199000D01*
X143810000Y-52127300D02*
X143810000Y-50968100D01*
X148018000Y-81081300D02*
X146350000Y-79413500D01*
X148018000Y-114908000D02*
X148018000Y-81081300D01*
X157935000Y-120568000D02*
X157934500Y-120568000D01*
X156756000Y-120199000D02*
X155946000Y-119389000D01*
X155946000Y-119389000D02*
X152498000Y-119389000D01*
X146350000Y-79413500D02*
X146350000Y-54667300D01*
X143810000Y-50968100D02*
X143054000Y-50212400D01*
X128588000Y-50212400D02*
X127300000Y-51500000D01*
X157934500Y-120568000D02*
X157935000Y-120567500D01*
X143054000Y-50212400D02*
X128588000Y-50212400D01*
X146350000Y-54667300D02*
X143810000Y-52127300D01*
X152498000Y-119389000D02*
X148018000Y-114908000D01*
X157934500Y-120568000D02*
X156756000Y-120568000D01*
%TO.N,Net-(R6-Pad1)*%
X146240000Y-91407500D02*
X146240000Y-88867500D01*
X138058000Y-111302000D02*
X129360000Y-120000000D01*
X138058000Y-96966200D02*
X138058000Y-111302000D01*
%TD*%
M02*
