# Supplementary material for: Development of a 3D-Printed Capacitive Sensor for Soil Water Content Estimation Using Nickel-Based Conductive Paint
Source: Sensors (Basel). 2026 Feb 27;26(5):1494. doi: 10.3390/s26051494 (PMC12987182; doi:10.3390/s26051494)
Supplement: Supplementary file 1 [file sensors-26-01494-s001.zip › MoCAP60-F_Paste.gbr]

%TF.GenerationSoftware,KiCad,Pcbnew,7.0.9*%
%TF.CreationDate,2025-11-28T08:42:26+01:00*%
%TF.ProjectId,MoCAP60,4d6f4341-5036-4302-9e6b-696361645f70,rev?*%
%TF.SameCoordinates,Original*%
%TF.FileFunction,Paste,Top*%
%TF.FilePolarity,Positive*%
%FSLAX46Y46*%
G04 Gerber Fmt 4.6, Leading zero omitted, Abs format (unit mm)*
G04 Created by KiCad (PCBNEW 7.0.9) date 2025-11-28 08:42:26*
%MOMM*%
%LPD*%
G01*
G04 APERTURE LIST*
G04 APERTURE END LIST*
M02*
