# Supplementary material for: Development of a 3D-Printed Capacitive Sensor for Soil Water Content Estimation Using Nickel-Based Conductive Paint
Source: Sensors (Basel). 2026 Feb 27;26(5):1494. doi: 10.3390/s26051494 (PMC12987182; doi:10.3390/s26051494)
Supplement: Supplementary file 1 [file sensors-26-01494-s001.zip › MoCAP60-F_SilkS.gbr]

%TF.GenerationSoftware,KiCad,Pcbnew,7.0.9*%
%TF.CreationDate,2025-11-28T08:42:26+01:00*%
%TF.ProjectId,MoCAP60,4d6f4341-5036-4302-9e6b-696361645f70,rev?*%
%TF.SameCoordinates,Original*%
%TF.FileFunction,Legend,Top*%
%TF.FilePolarity,Positive*%
%FSLAX46Y46*%
G04 Gerber Fmt 4.6, Leading zero omitted, Abs format (unit mm)*
G04 Created by KiCad (PCBNEW 7.0.9) date 2025-11-28 08:42:26*
%MOMM*%
%LPD*%
G01*
G04 APERTURE LIST*
G04 Aperture macros list*
%AMRoundRect*
0 Rectangle with rounded corners*
0 $1 Rounding radius*
0 $2 $3 $4 $5 $6 $7 $8 $9 X,Y pos of 4 corners*
0 Add a 4 corners polygon primitive as box body*
4,1,4,$2,$3,$4,$5,$6,$7,$8,$9,$2,$3,0*
0 Add four circle primitives for the rounded corners*
1,1,$1+$1,$2,$3*
1,1,$1+$1,$4,$5*
1,1,$1+$1,$6,$7*
1,1,$1+$1,$8,$9*
0 Add four rect primitives between the rounded corners*
20,1,$1+$1,$2,$3,$4,$5,0*
20,1,$1+$1,$4,$5,$6,$7,0*
20,1,$1+$1,$6,$7,$8,$9,0*
20,1,$1+$1,$8,$9,$2,$3,0*%
G04 Aperture macros list end*
%ADD10C,0.150000*%
%ADD11C,0.100000*%
%ADD12C,0.120000*%
%ADD13C,0.200000*%
%ADD14RoundRect,0.053340X-0.850000X-0.850000X0.850000X-0.850000X0.850000X0.850000X-0.850000X0.850000X0*%
%ADD15O,1.806680X1.806680*%
%ADD16RoundRect,0.053340X-0.900000X-0.900000X0.900000X-0.900000X0.900000X0.900000X-0.900000X0.900000X0*%
%ADD17C,1.906680*%
%ADD18C,2.106680*%
%ADD19C,1.706680*%
%ADD20O,1.706680X1.706680*%
%ADD21RoundRect,0.053340X-1.100000X-1.100000X1.100000X-1.100000X1.100000X1.100000X-1.100000X1.100000X0*%
%ADD22O,2.306680X2.306680*%
%ADD23RoundRect,0.053340X-0.800000X-0.800000X0.800000X-0.800000X0.800000X0.800000X-0.800000X0.800000X0*%
%ADD24C,1.606680*%
%ADD25RoundRect,0.053340X0.850000X-0.850000X0.850000X0.850000X-0.850000X0.850000X-0.850000X-0.850000X0*%
G04 APERTURE END LIST*
D10*
X133690476Y-96288152D02*
X133690476Y-96954819D01*
X133452381Y-95907200D02*
X133214286Y-96621485D01*
X133214286Y-96621485D02*
X133833333Y-96621485D01*
X134214286Y-96859580D02*
X134261905Y-96907200D01*
X134261905Y-96907200D02*
X134214286Y-96954819D01*
X134214286Y-96954819D02*
X134166667Y-96907200D01*
X134166667Y-96907200D02*
X134214286Y-96859580D01*
X134214286Y-96859580D02*
X134214286Y-96954819D01*
X134595238Y-95954819D02*
X135261904Y-95954819D01*
X135261904Y-95954819D02*
X134833333Y-96954819D01*
X136404762Y-96954819D02*
X136404762Y-95954819D01*
X136500000Y-96573866D02*
X136785714Y-96954819D01*
X136785714Y-96288152D02*
X136404762Y-96669104D01*
X146690476Y-103954819D02*
X147357142Y-103954819D01*
X147357142Y-103954819D02*
X146928571Y-104954819D01*
X148166666Y-104288152D02*
X148166666Y-104954819D01*
X147928571Y-103907200D02*
X147690476Y-104621485D01*
X147690476Y-104621485D02*
X148309523Y-104621485D01*
X148690476Y-104954819D02*
X148690476Y-103954819D01*
X148690476Y-104431009D02*
X149261904Y-104431009D01*
X149261904Y-104954819D02*
X149261904Y-103954819D01*
X150309523Y-104859580D02*
X150261904Y-104907200D01*
X150261904Y-104907200D02*
X150119047Y-104954819D01*
X150119047Y-104954819D02*
X150023809Y-104954819D01*
X150023809Y-104954819D02*
X149880952Y-104907200D01*
X149880952Y-104907200D02*
X149785714Y-104811961D01*
X149785714Y-104811961D02*
X149738095Y-104716723D01*
X149738095Y-104716723D02*
X149690476Y-104526247D01*
X149690476Y-104526247D02*
X149690476Y-104383390D01*
X149690476Y-104383390D02*
X149738095Y-104192914D01*
X149738095Y-104192914D02*
X149785714Y-104097676D01*
X149785714Y-104097676D02*
X149880952Y-104002438D01*
X149880952Y-104002438D02*
X150023809Y-103954819D01*
X150023809Y-103954819D02*
X150119047Y-103954819D01*
X150119047Y-103954819D02*
X150261904Y-104002438D01*
X150261904Y-104002438D02*
X150309523Y-104050057D01*
X150738095Y-103954819D02*
X150738095Y-104764342D01*
X150738095Y-104764342D02*
X150785714Y-104859580D01*
X150785714Y-104859580D02*
X150833333Y-104907200D01*
X150833333Y-104907200D02*
X150928571Y-104954819D01*
X150928571Y-104954819D02*
X151119047Y-104954819D01*
X151119047Y-104954819D02*
X151214285Y-104907200D01*
X151214285Y-104907200D02*
X151261904Y-104859580D01*
X151261904Y-104859580D02*
X151309523Y-104764342D01*
X151309523Y-104764342D02*
X151309523Y-103954819D01*
X151976190Y-103954819D02*
X152071428Y-103954819D01*
X152071428Y-103954819D02*
X152166666Y-104002438D01*
X152166666Y-104002438D02*
X152214285Y-104050057D01*
X152214285Y-104050057D02*
X152261904Y-104145295D01*
X152261904Y-104145295D02*
X152309523Y-104335771D01*
X152309523Y-104335771D02*
X152309523Y-104573866D01*
X152309523Y-104573866D02*
X152261904Y-104764342D01*
X152261904Y-104764342D02*
X152214285Y-104859580D01*
X152214285Y-104859580D02*
X152166666Y-104907200D01*
X152166666Y-104907200D02*
X152071428Y-104954819D01*
X152071428Y-104954819D02*
X151976190Y-104954819D01*
X151976190Y-104954819D02*
X151880952Y-104907200D01*
X151880952Y-104907200D02*
X151833333Y-104859580D01*
X151833333Y-104859580D02*
X151785714Y-104764342D01*
X151785714Y-104764342D02*
X151738095Y-104573866D01*
X151738095Y-104573866D02*
X151738095Y-104335771D01*
X151738095Y-104335771D02*
X151785714Y-104145295D01*
X151785714Y-104145295D02*
X151833333Y-104050057D01*
X151833333Y-104050057D02*
X151880952Y-104002438D01*
X151880952Y-104002438D02*
X151976190Y-103954819D01*
X153166666Y-104288152D02*
X153166666Y-104954819D01*
X152928571Y-103907200D02*
X152690476Y-104621485D01*
X152690476Y-104621485D02*
X153309523Y-104621485D01*
X156857143Y-114454819D02*
X156857143Y-113454819D01*
X156857143Y-113454819D02*
X157095238Y-113454819D01*
X157095238Y-113454819D02*
X157238095Y-113502438D01*
X157238095Y-113502438D02*
X157333333Y-113597676D01*
X157333333Y-113597676D02*
X157380952Y-113692914D01*
X157380952Y-113692914D02*
X157428571Y-113883390D01*
X157428571Y-113883390D02*
X157428571Y-114026247D01*
X157428571Y-114026247D02*
X157380952Y-114216723D01*
X157380952Y-114216723D02*
X157333333Y-114311961D01*
X157333333Y-114311961D02*
X157238095Y-114407200D01*
X157238095Y-114407200D02*
X157095238Y-114454819D01*
X157095238Y-114454819D02*
X156857143Y-114454819D01*
X157809524Y-114407200D02*
X157952381Y-114454819D01*
X157952381Y-114454819D02*
X158190476Y-114454819D01*
X158190476Y-114454819D02*
X158285714Y-114407200D01*
X158285714Y-114407200D02*
X158333333Y-114359580D01*
X158333333Y-114359580D02*
X158380952Y-114264342D01*
X158380952Y-114264342D02*
X158380952Y-114169104D01*
X158380952Y-114169104D02*
X158333333Y-114073866D01*
X158333333Y-114073866D02*
X158285714Y-114026247D01*
X158285714Y-114026247D02*
X158190476Y-113978628D01*
X158190476Y-113978628D02*
X158000000Y-113931009D01*
X158000000Y-113931009D02*
X157904762Y-113883390D01*
X157904762Y-113883390D02*
X157857143Y-113835771D01*
X157857143Y-113835771D02*
X157809524Y-113740533D01*
X157809524Y-113740533D02*
X157809524Y-113645295D01*
X157809524Y-113645295D02*
X157857143Y-113550057D01*
X157857143Y-113550057D02*
X157904762Y-113502438D01*
X157904762Y-113502438D02*
X158000000Y-113454819D01*
X158000000Y-113454819D02*
X158238095Y-113454819D01*
X158238095Y-113454819D02*
X158380952Y-113502438D01*
X159333333Y-114454819D02*
X158761905Y-114454819D01*
X159047619Y-114454819D02*
X159047619Y-113454819D01*
X159047619Y-113454819D02*
X158952381Y-113597676D01*
X158952381Y-113597676D02*
X158857143Y-113692914D01*
X158857143Y-113692914D02*
X158761905Y-113740533D01*
X159904762Y-113883390D02*
X159809524Y-113835771D01*
X159809524Y-113835771D02*
X159761905Y-113788152D01*
X159761905Y-113788152D02*
X159714286Y-113692914D01*
X159714286Y-113692914D02*
X159714286Y-113645295D01*
X159714286Y-113645295D02*
X159761905Y-113550057D01*
X159761905Y-113550057D02*
X159809524Y-113502438D01*
X159809524Y-113502438D02*
X159904762Y-113454819D01*
X159904762Y-113454819D02*
X160095238Y-113454819D01*
X160095238Y-113454819D02*
X160190476Y-113502438D01*
X160190476Y-113502438D02*
X160238095Y-113550057D01*
X160238095Y-113550057D02*
X160285714Y-113645295D01*
X160285714Y-113645295D02*
X160285714Y-113692914D01*
X160285714Y-113692914D02*
X160238095Y-113788152D01*
X160238095Y-113788152D02*
X160190476Y-113835771D01*
X160190476Y-113835771D02*
X160095238Y-113883390D01*
X160095238Y-113883390D02*
X159904762Y-113883390D01*
X159904762Y-113883390D02*
X159809524Y-113931009D01*
X159809524Y-113931009D02*
X159761905Y-113978628D01*
X159761905Y-113978628D02*
X159714286Y-114073866D01*
X159714286Y-114073866D02*
X159714286Y-114264342D01*
X159714286Y-114264342D02*
X159761905Y-114359580D01*
X159761905Y-114359580D02*
X159809524Y-114407200D01*
X159809524Y-114407200D02*
X159904762Y-114454819D01*
X159904762Y-114454819D02*
X160095238Y-114454819D01*
X160095238Y-114454819D02*
X160190476Y-114407200D01*
X160190476Y-114407200D02*
X160238095Y-114359580D01*
X160238095Y-114359580D02*
X160285714Y-114264342D01*
X160285714Y-114264342D02*
X160285714Y-114073866D01*
X160285714Y-114073866D02*
X160238095Y-113978628D01*
X160238095Y-113978628D02*
X160190476Y-113931009D01*
X160190476Y-113931009D02*
X160095238Y-113883390D01*
X161047619Y-113931009D02*
X161190476Y-113978628D01*
X161190476Y-113978628D02*
X161238095Y-114026247D01*
X161238095Y-114026247D02*
X161285714Y-114121485D01*
X161285714Y-114121485D02*
X161285714Y-114264342D01*
X161285714Y-114264342D02*
X161238095Y-114359580D01*
X161238095Y-114359580D02*
X161190476Y-114407200D01*
X161190476Y-114407200D02*
X161095238Y-114454819D01*
X161095238Y-114454819D02*
X160714286Y-114454819D01*
X160714286Y-114454819D02*
X160714286Y-113454819D01*
X160714286Y-113454819D02*
X161047619Y-113454819D01*
X161047619Y-113454819D02*
X161142857Y-113502438D01*
X161142857Y-113502438D02*
X161190476Y-113550057D01*
X161190476Y-113550057D02*
X161238095Y-113645295D01*
X161238095Y-113645295D02*
X161238095Y-113740533D01*
X161238095Y-113740533D02*
X161190476Y-113835771D01*
X161190476Y-113835771D02*
X161142857Y-113883390D01*
X161142857Y-113883390D02*
X161047619Y-113931009D01*
X161047619Y-113931009D02*
X160714286Y-113931009D01*
X161666667Y-113550057D02*
X161714286Y-113502438D01*
X161714286Y-113502438D02*
X161809524Y-113454819D01*
X161809524Y-113454819D02*
X162047619Y-113454819D01*
X162047619Y-113454819D02*
X162142857Y-113502438D01*
X162142857Y-113502438D02*
X162190476Y-113550057D01*
X162190476Y-113550057D02*
X162238095Y-113645295D01*
X162238095Y-113645295D02*
X162238095Y-113740533D01*
X162238095Y-113740533D02*
X162190476Y-113883390D01*
X162190476Y-113883390D02*
X161619048Y-114454819D01*
X161619048Y-114454819D02*
X162238095Y-114454819D01*
X162857143Y-113454819D02*
X162952381Y-113454819D01*
X162952381Y-113454819D02*
X163047619Y-113502438D01*
X163047619Y-113502438D02*
X163095238Y-113550057D01*
X163095238Y-113550057D02*
X163142857Y-113645295D01*
X163142857Y-113645295D02*
X163190476Y-113835771D01*
X163190476Y-113835771D02*
X163190476Y-114073866D01*
X163190476Y-114073866D02*
X163142857Y-114264342D01*
X163142857Y-114264342D02*
X163095238Y-114359580D01*
X163095238Y-114359580D02*
X163047619Y-114407200D01*
X163047619Y-114407200D02*
X162952381Y-114454819D01*
X162952381Y-114454819D02*
X162857143Y-114454819D01*
X162857143Y-114454819D02*
X162761905Y-114407200D01*
X162761905Y-114407200D02*
X162714286Y-114359580D01*
X162714286Y-114359580D02*
X162666667Y-114264342D01*
X162666667Y-114264342D02*
X162619048Y-114073866D01*
X162619048Y-114073866D02*
X162619048Y-113835771D01*
X162619048Y-113835771D02*
X162666667Y-113645295D01*
X162666667Y-113645295D02*
X162714286Y-113550057D01*
X162714286Y-113550057D02*
X162761905Y-113502438D01*
X162761905Y-113502438D02*
X162857143Y-113454819D01*
X120976190Y-104954819D02*
X120500000Y-104954819D01*
X120500000Y-104954819D02*
X120452381Y-105431009D01*
X120452381Y-105431009D02*
X120500000Y-105383390D01*
X120500000Y-105383390D02*
X120595238Y-105335771D01*
X120595238Y-105335771D02*
X120833333Y-105335771D01*
X120833333Y-105335771D02*
X120928571Y-105383390D01*
X120928571Y-105383390D02*
X120976190Y-105431009D01*
X120976190Y-105431009D02*
X121023809Y-105526247D01*
X121023809Y-105526247D02*
X121023809Y-105764342D01*
X121023809Y-105764342D02*
X120976190Y-105859580D01*
X120976190Y-105859580D02*
X120928571Y-105907200D01*
X120928571Y-105907200D02*
X120833333Y-105954819D01*
X120833333Y-105954819D02*
X120595238Y-105954819D01*
X120595238Y-105954819D02*
X120500000Y-105907200D01*
X120500000Y-105907200D02*
X120452381Y-105859580D01*
X122214286Y-105288152D02*
X122214286Y-106288152D01*
X122214286Y-105335771D02*
X122309524Y-105288152D01*
X122309524Y-105288152D02*
X122500000Y-105288152D01*
X122500000Y-105288152D02*
X122595238Y-105335771D01*
X122595238Y-105335771D02*
X122642857Y-105383390D01*
X122642857Y-105383390D02*
X122690476Y-105478628D01*
X122690476Y-105478628D02*
X122690476Y-105764342D01*
X122690476Y-105764342D02*
X122642857Y-105859580D01*
X122642857Y-105859580D02*
X122595238Y-105907200D01*
X122595238Y-105907200D02*
X122500000Y-105954819D01*
X122500000Y-105954819D02*
X122309524Y-105954819D01*
X122309524Y-105954819D02*
X122214286Y-105907200D01*
X123452381Y-105431009D02*
X123119048Y-105431009D01*
X123119048Y-105954819D02*
X123119048Y-104954819D01*
X123119048Y-104954819D02*
X123595238Y-104954819D01*
X168357142Y-121454819D02*
X167880952Y-121454819D01*
X167880952Y-121454819D02*
X167880952Y-120454819D01*
X168690476Y-120931009D02*
X169023809Y-120931009D01*
X169166666Y-121454819D02*
X168690476Y-121454819D01*
X168690476Y-121454819D02*
X168690476Y-120454819D01*
X168690476Y-120454819D02*
X169166666Y-120454819D01*
X169595238Y-121454819D02*
X169595238Y-120454819D01*
X169595238Y-120454819D02*
X169833333Y-120454819D01*
X169833333Y-120454819D02*
X169976190Y-120502438D01*
X169976190Y-120502438D02*
X170071428Y-120597676D01*
X170071428Y-120597676D02*
X170119047Y-120692914D01*
X170119047Y-120692914D02*
X170166666Y-120883390D01*
X170166666Y-120883390D02*
X170166666Y-121026247D01*
X170166666Y-121026247D02*
X170119047Y-121216723D01*
X170119047Y-121216723D02*
X170071428Y-121311961D01*
X170071428Y-121311961D02*
X169976190Y-121407200D01*
X169976190Y-121407200D02*
X169833333Y-121454819D01*
X169833333Y-121454819D02*
X169595238Y-121454819D01*
X166407200Y-111023809D02*
X166454819Y-110880952D01*
X166454819Y-110880952D02*
X166454819Y-110642857D01*
X166454819Y-110642857D02*
X166407200Y-110547619D01*
X166407200Y-110547619D02*
X166359580Y-110500000D01*
X166359580Y-110500000D02*
X166264342Y-110452381D01*
X166264342Y-110452381D02*
X166169104Y-110452381D01*
X166169104Y-110452381D02*
X166073866Y-110500000D01*
X166073866Y-110500000D02*
X166026247Y-110547619D01*
X166026247Y-110547619D02*
X165978628Y-110642857D01*
X165978628Y-110642857D02*
X165931009Y-110833333D01*
X165931009Y-110833333D02*
X165883390Y-110928571D01*
X165883390Y-110928571D02*
X165835771Y-110976190D01*
X165835771Y-110976190D02*
X165740533Y-111023809D01*
X165740533Y-111023809D02*
X165645295Y-111023809D01*
X165645295Y-111023809D02*
X165550057Y-110976190D01*
X165550057Y-110976190D02*
X165502438Y-110928571D01*
X165502438Y-110928571D02*
X165454819Y-110833333D01*
X165454819Y-110833333D02*
X165454819Y-110595238D01*
X165454819Y-110595238D02*
X165502438Y-110452381D01*
X166454819Y-110023809D02*
X165788152Y-110023809D01*
X165454819Y-110023809D02*
X165502438Y-110071428D01*
X165502438Y-110071428D02*
X165550057Y-110023809D01*
X165550057Y-110023809D02*
X165502438Y-109976190D01*
X165502438Y-109976190D02*
X165454819Y-110023809D01*
X165454819Y-110023809D02*
X165550057Y-110023809D01*
X165788152Y-109119048D02*
X166597676Y-109119048D01*
X166597676Y-109119048D02*
X166692914Y-109166667D01*
X166692914Y-109166667D02*
X166740533Y-109214286D01*
X166740533Y-109214286D02*
X166788152Y-109309524D01*
X166788152Y-109309524D02*
X166788152Y-109452381D01*
X166788152Y-109452381D02*
X166740533Y-109547619D01*
X166407200Y-109119048D02*
X166454819Y-109214286D01*
X166454819Y-109214286D02*
X166454819Y-109404762D01*
X166454819Y-109404762D02*
X166407200Y-109500000D01*
X166407200Y-109500000D02*
X166359580Y-109547619D01*
X166359580Y-109547619D02*
X166264342Y-109595238D01*
X166264342Y-109595238D02*
X165978628Y-109595238D01*
X165978628Y-109595238D02*
X165883390Y-109547619D01*
X165883390Y-109547619D02*
X165835771Y-109500000D01*
X165835771Y-109500000D02*
X165788152Y-109404762D01*
X165788152Y-109404762D02*
X165788152Y-109214286D01*
X165788152Y-109214286D02*
X165835771Y-109119048D01*
X165788152Y-108642857D02*
X166454819Y-108642857D01*
X165883390Y-108642857D02*
X165835771Y-108595238D01*
X165835771Y-108595238D02*
X165788152Y-108500000D01*
X165788152Y-108500000D02*
X165788152Y-108357143D01*
X165788152Y-108357143D02*
X165835771Y-108261905D01*
X165835771Y-108261905D02*
X165931009Y-108214286D01*
X165931009Y-108214286D02*
X166454819Y-108214286D01*
X166454819Y-107309524D02*
X165931009Y-107309524D01*
X165931009Y-107309524D02*
X165835771Y-107357143D01*
X165835771Y-107357143D02*
X165788152Y-107452381D01*
X165788152Y-107452381D02*
X165788152Y-107642857D01*
X165788152Y-107642857D02*
X165835771Y-107738095D01*
X166407200Y-107309524D02*
X166454819Y-107404762D01*
X166454819Y-107404762D02*
X166454819Y-107642857D01*
X166454819Y-107642857D02*
X166407200Y-107738095D01*
X166407200Y-107738095D02*
X166311961Y-107785714D01*
X166311961Y-107785714D02*
X166216723Y-107785714D01*
X166216723Y-107785714D02*
X166121485Y-107738095D01*
X166121485Y-107738095D02*
X166073866Y-107642857D01*
X166073866Y-107642857D02*
X166073866Y-107404762D01*
X166073866Y-107404762D02*
X166026247Y-107309524D01*
X166454819Y-106690476D02*
X166407200Y-106785714D01*
X166407200Y-106785714D02*
X166311961Y-106833333D01*
X166311961Y-106833333D02*
X165454819Y-106833333D01*
X165454819Y-105690475D02*
X165454819Y-105119047D01*
X166454819Y-105404761D02*
X165454819Y-105404761D01*
X166407200Y-104404761D02*
X166454819Y-104499999D01*
X166454819Y-104499999D02*
X166454819Y-104690475D01*
X166454819Y-104690475D02*
X166407200Y-104785713D01*
X166407200Y-104785713D02*
X166311961Y-104833332D01*
X166311961Y-104833332D02*
X165931009Y-104833332D01*
X165931009Y-104833332D02*
X165835771Y-104785713D01*
X165835771Y-104785713D02*
X165788152Y-104690475D01*
X165788152Y-104690475D02*
X165788152Y-104499999D01*
X165788152Y-104499999D02*
X165835771Y-104404761D01*
X165835771Y-104404761D02*
X165931009Y-104357142D01*
X165931009Y-104357142D02*
X166026247Y-104357142D01*
X166026247Y-104357142D02*
X166121485Y-104833332D01*
X166407200Y-103976189D02*
X166454819Y-103880951D01*
X166454819Y-103880951D02*
X166454819Y-103690475D01*
X166454819Y-103690475D02*
X166407200Y-103595237D01*
X166407200Y-103595237D02*
X166311961Y-103547618D01*
X166311961Y-103547618D02*
X166264342Y-103547618D01*
X166264342Y-103547618D02*
X166169104Y-103595237D01*
X166169104Y-103595237D02*
X166121485Y-103690475D01*
X166121485Y-103690475D02*
X166121485Y-103833332D01*
X166121485Y-103833332D02*
X166073866Y-103928570D01*
X166073866Y-103928570D02*
X165978628Y-103976189D01*
X165978628Y-103976189D02*
X165931009Y-103976189D01*
X165931009Y-103976189D02*
X165835771Y-103928570D01*
X165835771Y-103928570D02*
X165788152Y-103833332D01*
X165788152Y-103833332D02*
X165788152Y-103690475D01*
X165788152Y-103690475D02*
X165835771Y-103595237D01*
X165788152Y-103261903D02*
X165788152Y-102880951D01*
X165454819Y-103119046D02*
X166311961Y-103119046D01*
X166311961Y-103119046D02*
X166407200Y-103071427D01*
X166407200Y-103071427D02*
X166454819Y-102976189D01*
X166454819Y-102976189D02*
X166454819Y-102880951D01*
X133833333Y-109954819D02*
X133261905Y-109954819D01*
X133547619Y-109954819D02*
X133547619Y-108954819D01*
X133547619Y-108954819D02*
X133452381Y-109097676D01*
X133452381Y-109097676D02*
X133357143Y-109192914D01*
X133357143Y-109192914D02*
X133261905Y-109240533D01*
X135023810Y-109954819D02*
X135023810Y-108954819D01*
X135023810Y-108954819D02*
X135357143Y-109669104D01*
X135357143Y-109669104D02*
X135690476Y-108954819D01*
X135690476Y-108954819D02*
X135690476Y-109954819D01*
X172119048Y-117573866D02*
X172880953Y-117573866D01*
X172500000Y-117954819D02*
X172500000Y-117192914D01*
X133428571Y-84454819D02*
X132857143Y-84454819D01*
X133142857Y-84454819D02*
X133142857Y-83454819D01*
X133142857Y-83454819D02*
X133047619Y-83597676D01*
X133047619Y-83597676D02*
X132952381Y-83692914D01*
X132952381Y-83692914D02*
X132857143Y-83740533D01*
X135047619Y-83788152D02*
X135047619Y-84454819D01*
X134619048Y-83788152D02*
X134619048Y-84311961D01*
X134619048Y-84311961D02*
X134666667Y-84407200D01*
X134666667Y-84407200D02*
X134761905Y-84454819D01*
X134761905Y-84454819D02*
X134904762Y-84454819D01*
X134904762Y-84454819D02*
X135000000Y-84407200D01*
X135000000Y-84407200D02*
X135047619Y-84359580D01*
X135523810Y-84454819D02*
X135523810Y-83454819D01*
X135523810Y-83931009D02*
X136095238Y-83931009D01*
X136095238Y-84454819D02*
X136095238Y-83454819D01*
X133523809Y-103454819D02*
X132952381Y-103454819D01*
X133238095Y-103454819D02*
X133238095Y-102454819D01*
X133238095Y-102454819D02*
X133142857Y-102597676D01*
X133142857Y-102597676D02*
X133047619Y-102692914D01*
X133047619Y-102692914D02*
X132952381Y-102740533D01*
X134142857Y-102454819D02*
X134238095Y-102454819D01*
X134238095Y-102454819D02*
X134333333Y-102502438D01*
X134333333Y-102502438D02*
X134380952Y-102550057D01*
X134380952Y-102550057D02*
X134428571Y-102645295D01*
X134428571Y-102645295D02*
X134476190Y-102835771D01*
X134476190Y-102835771D02*
X134476190Y-103073866D01*
X134476190Y-103073866D02*
X134428571Y-103264342D01*
X134428571Y-103264342D02*
X134380952Y-103359580D01*
X134380952Y-103359580D02*
X134333333Y-103407200D01*
X134333333Y-103407200D02*
X134238095Y-103454819D01*
X134238095Y-103454819D02*
X134142857Y-103454819D01*
X134142857Y-103454819D02*
X134047619Y-103407200D01*
X134047619Y-103407200D02*
X134000000Y-103359580D01*
X134000000Y-103359580D02*
X133952381Y-103264342D01*
X133952381Y-103264342D02*
X133904762Y-103073866D01*
X133904762Y-103073866D02*
X133904762Y-102835771D01*
X133904762Y-102835771D02*
X133952381Y-102645295D01*
X133952381Y-102645295D02*
X134000000Y-102550057D01*
X134000000Y-102550057D02*
X134047619Y-102502438D01*
X134047619Y-102502438D02*
X134142857Y-102454819D01*
X135666667Y-103454819D02*
X135666667Y-102454819D01*
X135761905Y-103073866D02*
X136047619Y-103454819D01*
X136047619Y-102788152D02*
X135666667Y-103169104D01*
X149380952Y-123954819D02*
X149380952Y-122954819D01*
X149380952Y-122954819D02*
X149714285Y-123669104D01*
X149714285Y-123669104D02*
X150047618Y-122954819D01*
X150047618Y-122954819D02*
X150047618Y-123954819D01*
X150523809Y-123954819D02*
X150523809Y-123288152D01*
X150523809Y-122954819D02*
X150476190Y-123002438D01*
X150476190Y-123002438D02*
X150523809Y-123050057D01*
X150523809Y-123050057D02*
X150571428Y-123002438D01*
X150571428Y-123002438D02*
X150523809Y-122954819D01*
X150523809Y-122954819D02*
X150523809Y-123050057D01*
X151428570Y-123907200D02*
X151333332Y-123954819D01*
X151333332Y-123954819D02*
X151142856Y-123954819D01*
X151142856Y-123954819D02*
X151047618Y-123907200D01*
X151047618Y-123907200D02*
X150999999Y-123859580D01*
X150999999Y-123859580D02*
X150952380Y-123764342D01*
X150952380Y-123764342D02*
X150952380Y-123478628D01*
X150952380Y-123478628D02*
X150999999Y-123383390D01*
X150999999Y-123383390D02*
X151047618Y-123335771D01*
X151047618Y-123335771D02*
X151142856Y-123288152D01*
X151142856Y-123288152D02*
X151333332Y-123288152D01*
X151333332Y-123288152D02*
X151428570Y-123335771D01*
X151857142Y-123954819D02*
X151857142Y-123288152D01*
X151857142Y-123478628D02*
X151904761Y-123383390D01*
X151904761Y-123383390D02*
X151952380Y-123335771D01*
X151952380Y-123335771D02*
X152047618Y-123288152D01*
X152047618Y-123288152D02*
X152142856Y-123288152D01*
X152619047Y-123954819D02*
X152523809Y-123907200D01*
X152523809Y-123907200D02*
X152476190Y-123859580D01*
X152476190Y-123859580D02*
X152428571Y-123764342D01*
X152428571Y-123764342D02*
X152428571Y-123478628D01*
X152428571Y-123478628D02*
X152476190Y-123383390D01*
X152476190Y-123383390D02*
X152523809Y-123335771D01*
X152523809Y-123335771D02*
X152619047Y-123288152D01*
X152619047Y-123288152D02*
X152761904Y-123288152D01*
X152761904Y-123288152D02*
X152857142Y-123335771D01*
X152857142Y-123335771D02*
X152904761Y-123383390D01*
X152904761Y-123383390D02*
X152952380Y-123478628D01*
X152952380Y-123478628D02*
X152952380Y-123764342D01*
X152952380Y-123764342D02*
X152904761Y-123859580D01*
X152904761Y-123859580D02*
X152857142Y-123907200D01*
X152857142Y-123907200D02*
X152761904Y-123954819D01*
X152761904Y-123954819D02*
X152619047Y-123954819D01*
X154095238Y-123907200D02*
X154238095Y-123954819D01*
X154238095Y-123954819D02*
X154476190Y-123954819D01*
X154476190Y-123954819D02*
X154571428Y-123907200D01*
X154571428Y-123907200D02*
X154619047Y-123859580D01*
X154619047Y-123859580D02*
X154666666Y-123764342D01*
X154666666Y-123764342D02*
X154666666Y-123669104D01*
X154666666Y-123669104D02*
X154619047Y-123573866D01*
X154619047Y-123573866D02*
X154571428Y-123526247D01*
X154571428Y-123526247D02*
X154476190Y-123478628D01*
X154476190Y-123478628D02*
X154285714Y-123431009D01*
X154285714Y-123431009D02*
X154190476Y-123383390D01*
X154190476Y-123383390D02*
X154142857Y-123335771D01*
X154142857Y-123335771D02*
X154095238Y-123240533D01*
X154095238Y-123240533D02*
X154095238Y-123145295D01*
X154095238Y-123145295D02*
X154142857Y-123050057D01*
X154142857Y-123050057D02*
X154190476Y-123002438D01*
X154190476Y-123002438D02*
X154285714Y-122954819D01*
X154285714Y-122954819D02*
X154523809Y-122954819D01*
X154523809Y-122954819D02*
X154666666Y-123002438D01*
X155095238Y-123954819D02*
X155095238Y-122954819D01*
X155095238Y-122954819D02*
X155333333Y-122954819D01*
X155333333Y-122954819D02*
X155476190Y-123002438D01*
X155476190Y-123002438D02*
X155571428Y-123097676D01*
X155571428Y-123097676D02*
X155619047Y-123192914D01*
X155619047Y-123192914D02*
X155666666Y-123383390D01*
X155666666Y-123383390D02*
X155666666Y-123526247D01*
X155666666Y-123526247D02*
X155619047Y-123716723D01*
X155619047Y-123716723D02*
X155571428Y-123811961D01*
X155571428Y-123811961D02*
X155476190Y-123907200D01*
X155476190Y-123907200D02*
X155333333Y-123954819D01*
X155333333Y-123954819D02*
X155095238Y-123954819D01*
X133714286Y-89954819D02*
X134333333Y-89954819D01*
X134333333Y-89954819D02*
X134000000Y-90335771D01*
X134000000Y-90335771D02*
X134142857Y-90335771D01*
X134142857Y-90335771D02*
X134238095Y-90383390D01*
X134238095Y-90383390D02*
X134285714Y-90431009D01*
X134285714Y-90431009D02*
X134333333Y-90526247D01*
X134333333Y-90526247D02*
X134333333Y-90764342D01*
X134333333Y-90764342D02*
X134285714Y-90859580D01*
X134285714Y-90859580D02*
X134238095Y-90907200D01*
X134238095Y-90907200D02*
X134142857Y-90954819D01*
X134142857Y-90954819D02*
X133857143Y-90954819D01*
X133857143Y-90954819D02*
X133761905Y-90907200D01*
X133761905Y-90907200D02*
X133714286Y-90859580D01*
X134666667Y-89954819D02*
X135285714Y-89954819D01*
X135285714Y-89954819D02*
X134952381Y-90335771D01*
X134952381Y-90335771D02*
X135095238Y-90335771D01*
X135095238Y-90335771D02*
X135190476Y-90383390D01*
X135190476Y-90383390D02*
X135238095Y-90431009D01*
X135238095Y-90431009D02*
X135285714Y-90526247D01*
X135285714Y-90526247D02*
X135285714Y-90764342D01*
X135285714Y-90764342D02*
X135238095Y-90859580D01*
X135238095Y-90859580D02*
X135190476Y-90907200D01*
X135190476Y-90907200D02*
X135095238Y-90954819D01*
X135095238Y-90954819D02*
X134809524Y-90954819D01*
X134809524Y-90954819D02*
X134714286Y-90907200D01*
X134714286Y-90907200D02*
X134666667Y-90859580D01*
X135904762Y-89954819D02*
X136000000Y-89954819D01*
X136000000Y-89954819D02*
X136095238Y-90002438D01*
X136095238Y-90002438D02*
X136142857Y-90050057D01*
X136142857Y-90050057D02*
X136190476Y-90145295D01*
X136190476Y-90145295D02*
X136238095Y-90335771D01*
X136238095Y-90335771D02*
X136238095Y-90573866D01*
X136238095Y-90573866D02*
X136190476Y-90764342D01*
X136190476Y-90764342D02*
X136142857Y-90859580D01*
X136142857Y-90859580D02*
X136095238Y-90907200D01*
X136095238Y-90907200D02*
X136000000Y-90954819D01*
X136000000Y-90954819D02*
X135904762Y-90954819D01*
X135904762Y-90954819D02*
X135809524Y-90907200D01*
X135809524Y-90907200D02*
X135761905Y-90859580D01*
X135761905Y-90859580D02*
X135714286Y-90764342D01*
X135714286Y-90764342D02*
X135666667Y-90573866D01*
X135666667Y-90573866D02*
X135666667Y-90335771D01*
X135666667Y-90335771D02*
X135714286Y-90145295D01*
X135714286Y-90145295D02*
X135761905Y-90050057D01*
X135761905Y-90050057D02*
X135809524Y-90002438D01*
X135809524Y-90002438D02*
X135904762Y-89954819D01*
X120071428Y-96454819D02*
X119500000Y-96454819D01*
X119785714Y-96454819D02*
X119785714Y-95454819D01*
X119785714Y-95454819D02*
X119690476Y-95597676D01*
X119690476Y-95597676D02*
X119595238Y-95692914D01*
X119595238Y-95692914D02*
X119500000Y-95740533D01*
X120690476Y-95454819D02*
X120785714Y-95454819D01*
X120785714Y-95454819D02*
X120880952Y-95502438D01*
X120880952Y-95502438D02*
X120928571Y-95550057D01*
X120928571Y-95550057D02*
X120976190Y-95645295D01*
X120976190Y-95645295D02*
X121023809Y-95835771D01*
X121023809Y-95835771D02*
X121023809Y-96073866D01*
X121023809Y-96073866D02*
X120976190Y-96264342D01*
X120976190Y-96264342D02*
X120928571Y-96359580D01*
X120928571Y-96359580D02*
X120880952Y-96407200D01*
X120880952Y-96407200D02*
X120785714Y-96454819D01*
X120785714Y-96454819D02*
X120690476Y-96454819D01*
X120690476Y-96454819D02*
X120595238Y-96407200D01*
X120595238Y-96407200D02*
X120547619Y-96359580D01*
X120547619Y-96359580D02*
X120500000Y-96264342D01*
X120500000Y-96264342D02*
X120452381Y-96073866D01*
X120452381Y-96073866D02*
X120452381Y-95835771D01*
X120452381Y-95835771D02*
X120500000Y-95645295D01*
X120500000Y-95645295D02*
X120547619Y-95550057D01*
X120547619Y-95550057D02*
X120595238Y-95502438D01*
X120595238Y-95502438D02*
X120690476Y-95454819D01*
X121642857Y-95454819D02*
X121738095Y-95454819D01*
X121738095Y-95454819D02*
X121833333Y-95502438D01*
X121833333Y-95502438D02*
X121880952Y-95550057D01*
X121880952Y-95550057D02*
X121928571Y-95645295D01*
X121928571Y-95645295D02*
X121976190Y-95835771D01*
X121976190Y-95835771D02*
X121976190Y-96073866D01*
X121976190Y-96073866D02*
X121928571Y-96264342D01*
X121928571Y-96264342D02*
X121880952Y-96359580D01*
X121880952Y-96359580D02*
X121833333Y-96407200D01*
X121833333Y-96407200D02*
X121738095Y-96454819D01*
X121738095Y-96454819D02*
X121642857Y-96454819D01*
X121642857Y-96454819D02*
X121547619Y-96407200D01*
X121547619Y-96407200D02*
X121500000Y-96359580D01*
X121500000Y-96359580D02*
X121452381Y-96264342D01*
X121452381Y-96264342D02*
X121404762Y-96073866D01*
X121404762Y-96073866D02*
X121404762Y-95835771D01*
X121404762Y-95835771D02*
X121452381Y-95645295D01*
X121452381Y-95645295D02*
X121500000Y-95550057D01*
X121500000Y-95550057D02*
X121547619Y-95502438D01*
X121547619Y-95502438D02*
X121642857Y-95454819D01*
X123166667Y-95788152D02*
X123166667Y-96454819D01*
X123166667Y-95883390D02*
X123214286Y-95835771D01*
X123214286Y-95835771D02*
X123309524Y-95788152D01*
X123309524Y-95788152D02*
X123452381Y-95788152D01*
X123452381Y-95788152D02*
X123547619Y-95835771D01*
X123547619Y-95835771D02*
X123595238Y-95931009D01*
X123595238Y-95931009D02*
X123595238Y-96454819D01*
X124404762Y-95931009D02*
X124071429Y-95931009D01*
X124071429Y-96454819D02*
X124071429Y-95454819D01*
X124071429Y-95454819D02*
X124547619Y-95454819D01*
X163238095Y-117002438D02*
X163142857Y-116954819D01*
X163142857Y-116954819D02*
X163000000Y-116954819D01*
X163000000Y-116954819D02*
X162857143Y-117002438D01*
X162857143Y-117002438D02*
X162761905Y-117097676D01*
X162761905Y-117097676D02*
X162714286Y-117192914D01*
X162714286Y-117192914D02*
X162666667Y-117383390D01*
X162666667Y-117383390D02*
X162666667Y-117526247D01*
X162666667Y-117526247D02*
X162714286Y-117716723D01*
X162714286Y-117716723D02*
X162761905Y-117811961D01*
X162761905Y-117811961D02*
X162857143Y-117907200D01*
X162857143Y-117907200D02*
X163000000Y-117954819D01*
X163000000Y-117954819D02*
X163095238Y-117954819D01*
X163095238Y-117954819D02*
X163238095Y-117907200D01*
X163238095Y-117907200D02*
X163285714Y-117859580D01*
X163285714Y-117859580D02*
X163285714Y-117526247D01*
X163285714Y-117526247D02*
X163095238Y-117526247D01*
X163714286Y-117954819D02*
X163714286Y-116954819D01*
X163714286Y-116954819D02*
X164285714Y-117954819D01*
X164285714Y-117954819D02*
X164285714Y-116954819D01*
X164761905Y-117954819D02*
X164761905Y-116954819D01*
X164761905Y-116954819D02*
X165000000Y-116954819D01*
X165000000Y-116954819D02*
X165142857Y-117002438D01*
X165142857Y-117002438D02*
X165238095Y-117097676D01*
X165238095Y-117097676D02*
X165285714Y-117192914D01*
X165285714Y-117192914D02*
X165333333Y-117383390D01*
X165333333Y-117383390D02*
X165333333Y-117526247D01*
X165333333Y-117526247D02*
X165285714Y-117716723D01*
X165285714Y-117716723D02*
X165238095Y-117811961D01*
X165238095Y-117811961D02*
X165142857Y-117907200D01*
X165142857Y-117907200D02*
X165000000Y-117954819D01*
X165000000Y-117954819D02*
X164761905Y-117954819D01*
X119921428Y-87454819D02*
X119350000Y-87454819D01*
X119635714Y-87454819D02*
X119635714Y-86454819D01*
X119635714Y-86454819D02*
X119540476Y-86597676D01*
X119540476Y-86597676D02*
X119445238Y-86692914D01*
X119445238Y-86692914D02*
X119350000Y-86740533D01*
X120540476Y-86454819D02*
X120635714Y-86454819D01*
X120635714Y-86454819D02*
X120730952Y-86502438D01*
X120730952Y-86502438D02*
X120778571Y-86550057D01*
X120778571Y-86550057D02*
X120826190Y-86645295D01*
X120826190Y-86645295D02*
X120873809Y-86835771D01*
X120873809Y-86835771D02*
X120873809Y-87073866D01*
X120873809Y-87073866D02*
X120826190Y-87264342D01*
X120826190Y-87264342D02*
X120778571Y-87359580D01*
X120778571Y-87359580D02*
X120730952Y-87407200D01*
X120730952Y-87407200D02*
X120635714Y-87454819D01*
X120635714Y-87454819D02*
X120540476Y-87454819D01*
X120540476Y-87454819D02*
X120445238Y-87407200D01*
X120445238Y-87407200D02*
X120397619Y-87359580D01*
X120397619Y-87359580D02*
X120350000Y-87264342D01*
X120350000Y-87264342D02*
X120302381Y-87073866D01*
X120302381Y-87073866D02*
X120302381Y-86835771D01*
X120302381Y-86835771D02*
X120350000Y-86645295D01*
X120350000Y-86645295D02*
X120397619Y-86550057D01*
X120397619Y-86550057D02*
X120445238Y-86502438D01*
X120445238Y-86502438D02*
X120540476Y-86454819D01*
X121492857Y-86454819D02*
X121588095Y-86454819D01*
X121588095Y-86454819D02*
X121683333Y-86502438D01*
X121683333Y-86502438D02*
X121730952Y-86550057D01*
X121730952Y-86550057D02*
X121778571Y-86645295D01*
X121778571Y-86645295D02*
X121826190Y-86835771D01*
X121826190Y-86835771D02*
X121826190Y-87073866D01*
X121826190Y-87073866D02*
X121778571Y-87264342D01*
X121778571Y-87264342D02*
X121730952Y-87359580D01*
X121730952Y-87359580D02*
X121683333Y-87407200D01*
X121683333Y-87407200D02*
X121588095Y-87454819D01*
X121588095Y-87454819D02*
X121492857Y-87454819D01*
X121492857Y-87454819D02*
X121397619Y-87407200D01*
X121397619Y-87407200D02*
X121350000Y-87359580D01*
X121350000Y-87359580D02*
X121302381Y-87264342D01*
X121302381Y-87264342D02*
X121254762Y-87073866D01*
X121254762Y-87073866D02*
X121254762Y-86835771D01*
X121254762Y-86835771D02*
X121302381Y-86645295D01*
X121302381Y-86645295D02*
X121350000Y-86550057D01*
X121350000Y-86550057D02*
X121397619Y-86502438D01*
X121397619Y-86502438D02*
X121492857Y-86454819D01*
X123016667Y-86788152D02*
X123016667Y-87454819D01*
X123016667Y-86883390D02*
X123064286Y-86835771D01*
X123064286Y-86835771D02*
X123159524Y-86788152D01*
X123159524Y-86788152D02*
X123302381Y-86788152D01*
X123302381Y-86788152D02*
X123397619Y-86835771D01*
X123397619Y-86835771D02*
X123445238Y-86931009D01*
X123445238Y-86931009D02*
X123445238Y-87454819D01*
X124254762Y-86931009D02*
X123921429Y-86931009D01*
X123921429Y-87454819D02*
X123921429Y-86454819D01*
X123921429Y-86454819D02*
X124397619Y-86454819D01*
X159999998Y-99859580D02*
X159952379Y-99907200D01*
X159952379Y-99907200D02*
X159809522Y-99954819D01*
X159809522Y-99954819D02*
X159714284Y-99954819D01*
X159714284Y-99954819D02*
X159571427Y-99907200D01*
X159571427Y-99907200D02*
X159476189Y-99811961D01*
X159476189Y-99811961D02*
X159428570Y-99716723D01*
X159428570Y-99716723D02*
X159380951Y-99526247D01*
X159380951Y-99526247D02*
X159380951Y-99383390D01*
X159380951Y-99383390D02*
X159428570Y-99192914D01*
X159428570Y-99192914D02*
X159476189Y-99097676D01*
X159476189Y-99097676D02*
X159571427Y-99002438D01*
X159571427Y-99002438D02*
X159714284Y-98954819D01*
X159714284Y-98954819D02*
X159809522Y-98954819D01*
X159809522Y-98954819D02*
X159952379Y-99002438D01*
X159952379Y-99002438D02*
X159999998Y-99050057D01*
X160428570Y-99954819D02*
X160428570Y-99288152D01*
X160428570Y-99478628D02*
X160476189Y-99383390D01*
X160476189Y-99383390D02*
X160523808Y-99335771D01*
X160523808Y-99335771D02*
X160619046Y-99288152D01*
X160619046Y-99288152D02*
X160714284Y-99288152D01*
X160952380Y-99288152D02*
X161190475Y-99954819D01*
X161428570Y-99288152D02*
X161190475Y-99954819D01*
X161190475Y-99954819D02*
X161095237Y-100192914D01*
X161095237Y-100192914D02*
X161047618Y-100240533D01*
X161047618Y-100240533D02*
X160952380Y-100288152D01*
X161761904Y-99907200D02*
X161857142Y-99954819D01*
X161857142Y-99954819D02*
X162047618Y-99954819D01*
X162047618Y-99954819D02*
X162142856Y-99907200D01*
X162142856Y-99907200D02*
X162190475Y-99811961D01*
X162190475Y-99811961D02*
X162190475Y-99764342D01*
X162190475Y-99764342D02*
X162142856Y-99669104D01*
X162142856Y-99669104D02*
X162047618Y-99621485D01*
X162047618Y-99621485D02*
X161904761Y-99621485D01*
X161904761Y-99621485D02*
X161809523Y-99573866D01*
X161809523Y-99573866D02*
X161761904Y-99478628D01*
X161761904Y-99478628D02*
X161761904Y-99431009D01*
X161761904Y-99431009D02*
X161809523Y-99335771D01*
X161809523Y-99335771D02*
X161904761Y-99288152D01*
X161904761Y-99288152D02*
X162047618Y-99288152D01*
X162047618Y-99288152D02*
X162142856Y-99335771D01*
X162476190Y-99288152D02*
X162857142Y-99288152D01*
X162619047Y-98954819D02*
X162619047Y-99811961D01*
X162619047Y-99811961D02*
X162666666Y-99907200D01*
X162666666Y-99907200D02*
X162761904Y-99954819D01*
X162761904Y-99954819D02*
X162857142Y-99954819D01*
X163619047Y-99954819D02*
X163619047Y-99431009D01*
X163619047Y-99431009D02*
X163571428Y-99335771D01*
X163571428Y-99335771D02*
X163476190Y-99288152D01*
X163476190Y-99288152D02*
X163285714Y-99288152D01*
X163285714Y-99288152D02*
X163190476Y-99335771D01*
X163619047Y-99907200D02*
X163523809Y-99954819D01*
X163523809Y-99954819D02*
X163285714Y-99954819D01*
X163285714Y-99954819D02*
X163190476Y-99907200D01*
X163190476Y-99907200D02*
X163142857Y-99811961D01*
X163142857Y-99811961D02*
X163142857Y-99716723D01*
X163142857Y-99716723D02*
X163190476Y-99621485D01*
X163190476Y-99621485D02*
X163285714Y-99573866D01*
X163285714Y-99573866D02*
X163523809Y-99573866D01*
X163523809Y-99573866D02*
X163619047Y-99526247D01*
X164238095Y-99954819D02*
X164142857Y-99907200D01*
X164142857Y-99907200D02*
X164095238Y-99811961D01*
X164095238Y-99811961D02*
X164095238Y-98954819D01*
X165809524Y-98954819D02*
X165619048Y-98954819D01*
X165619048Y-98954819D02*
X165523810Y-99002438D01*
X165523810Y-99002438D02*
X165476191Y-99050057D01*
X165476191Y-99050057D02*
X165380953Y-99192914D01*
X165380953Y-99192914D02*
X165333334Y-99383390D01*
X165333334Y-99383390D02*
X165333334Y-99764342D01*
X165333334Y-99764342D02*
X165380953Y-99859580D01*
X165380953Y-99859580D02*
X165428572Y-99907200D01*
X165428572Y-99907200D02*
X165523810Y-99954819D01*
X165523810Y-99954819D02*
X165714286Y-99954819D01*
X165714286Y-99954819D02*
X165809524Y-99907200D01*
X165809524Y-99907200D02*
X165857143Y-99859580D01*
X165857143Y-99859580D02*
X165904762Y-99764342D01*
X165904762Y-99764342D02*
X165904762Y-99526247D01*
X165904762Y-99526247D02*
X165857143Y-99431009D01*
X165857143Y-99431009D02*
X165809524Y-99383390D01*
X165809524Y-99383390D02*
X165714286Y-99335771D01*
X165714286Y-99335771D02*
X165523810Y-99335771D01*
X165523810Y-99335771D02*
X165428572Y-99383390D01*
X165428572Y-99383390D02*
X165380953Y-99431009D01*
X165380953Y-99431009D02*
X165333334Y-99526247D01*
X166523810Y-98954819D02*
X166619048Y-98954819D01*
X166619048Y-98954819D02*
X166714286Y-99002438D01*
X166714286Y-99002438D02*
X166761905Y-99050057D01*
X166761905Y-99050057D02*
X166809524Y-99145295D01*
X166809524Y-99145295D02*
X166857143Y-99335771D01*
X166857143Y-99335771D02*
X166857143Y-99573866D01*
X166857143Y-99573866D02*
X166809524Y-99764342D01*
X166809524Y-99764342D02*
X166761905Y-99859580D01*
X166761905Y-99859580D02*
X166714286Y-99907200D01*
X166714286Y-99907200D02*
X166619048Y-99954819D01*
X166619048Y-99954819D02*
X166523810Y-99954819D01*
X166523810Y-99954819D02*
X166428572Y-99907200D01*
X166428572Y-99907200D02*
X166380953Y-99859580D01*
X166380953Y-99859580D02*
X166333334Y-99764342D01*
X166333334Y-99764342D02*
X166285715Y-99573866D01*
X166285715Y-99573866D02*
X166285715Y-99335771D01*
X166285715Y-99335771D02*
X166333334Y-99145295D01*
X166333334Y-99145295D02*
X166380953Y-99050057D01*
X166380953Y-99050057D02*
X166428572Y-99002438D01*
X166428572Y-99002438D02*
X166523810Y-98954819D01*
X168047620Y-99954819D02*
X168047620Y-98954819D01*
X168047620Y-98954819D02*
X168380953Y-99669104D01*
X168380953Y-99669104D02*
X168714286Y-98954819D01*
X168714286Y-98954819D02*
X168714286Y-99954819D01*
X169190477Y-99954819D02*
X169190477Y-98954819D01*
X169190477Y-99431009D02*
X169761905Y-99431009D01*
X169761905Y-99954819D02*
X169761905Y-98954819D01*
X170142858Y-99288152D02*
X170666667Y-99288152D01*
X170666667Y-99288152D02*
X170142858Y-99954819D01*
X170142858Y-99954819D02*
X170666667Y-99954819D01*
X162357142Y-89454819D02*
X161785714Y-89454819D01*
X162071428Y-89454819D02*
X162071428Y-88454819D01*
X162071428Y-88454819D02*
X161976190Y-88597676D01*
X161976190Y-88597676D02*
X161880952Y-88692914D01*
X161880952Y-88692914D02*
X161785714Y-88740533D01*
X162785714Y-89454819D02*
X162785714Y-88454819D01*
X162785714Y-88454819D02*
X163357142Y-89454819D01*
X163357142Y-89454819D02*
X163357142Y-88454819D01*
X164261904Y-88788152D02*
X164261904Y-89454819D01*
X164023809Y-88407200D02*
X163785714Y-89121485D01*
X163785714Y-89121485D02*
X164404761Y-89121485D01*
X164976190Y-88454819D02*
X165071428Y-88454819D01*
X165071428Y-88454819D02*
X165166666Y-88502438D01*
X165166666Y-88502438D02*
X165214285Y-88550057D01*
X165214285Y-88550057D02*
X165261904Y-88645295D01*
X165261904Y-88645295D02*
X165309523Y-88835771D01*
X165309523Y-88835771D02*
X165309523Y-89073866D01*
X165309523Y-89073866D02*
X165261904Y-89264342D01*
X165261904Y-89264342D02*
X165214285Y-89359580D01*
X165214285Y-89359580D02*
X165166666Y-89407200D01*
X165166666Y-89407200D02*
X165071428Y-89454819D01*
X165071428Y-89454819D02*
X164976190Y-89454819D01*
X164976190Y-89454819D02*
X164880952Y-89407200D01*
X164880952Y-89407200D02*
X164833333Y-89359580D01*
X164833333Y-89359580D02*
X164785714Y-89264342D01*
X164785714Y-89264342D02*
X164738095Y-89073866D01*
X164738095Y-89073866D02*
X164738095Y-88835771D01*
X164738095Y-88835771D02*
X164785714Y-88645295D01*
X164785714Y-88645295D02*
X164833333Y-88550057D01*
X164833333Y-88550057D02*
X164880952Y-88502438D01*
X164880952Y-88502438D02*
X164976190Y-88454819D01*
X165928571Y-88454819D02*
X166023809Y-88454819D01*
X166023809Y-88454819D02*
X166119047Y-88502438D01*
X166119047Y-88502438D02*
X166166666Y-88550057D01*
X166166666Y-88550057D02*
X166214285Y-88645295D01*
X166214285Y-88645295D02*
X166261904Y-88835771D01*
X166261904Y-88835771D02*
X166261904Y-89073866D01*
X166261904Y-89073866D02*
X166214285Y-89264342D01*
X166214285Y-89264342D02*
X166166666Y-89359580D01*
X166166666Y-89359580D02*
X166119047Y-89407200D01*
X166119047Y-89407200D02*
X166023809Y-89454819D01*
X166023809Y-89454819D02*
X165928571Y-89454819D01*
X165928571Y-89454819D02*
X165833333Y-89407200D01*
X165833333Y-89407200D02*
X165785714Y-89359580D01*
X165785714Y-89359580D02*
X165738095Y-89264342D01*
X165738095Y-89264342D02*
X165690476Y-89073866D01*
X165690476Y-89073866D02*
X165690476Y-88835771D01*
X165690476Y-88835771D02*
X165738095Y-88645295D01*
X165738095Y-88645295D02*
X165785714Y-88550057D01*
X165785714Y-88550057D02*
X165833333Y-88502438D01*
X165833333Y-88502438D02*
X165928571Y-88454819D01*
X167214285Y-89454819D02*
X166642857Y-89454819D01*
X166928571Y-89454819D02*
X166928571Y-88454819D01*
X166928571Y-88454819D02*
X166833333Y-88597676D01*
X166833333Y-88597676D02*
X166738095Y-88692914D01*
X166738095Y-88692914D02*
X166642857Y-88740533D01*
X133833333Y-116454819D02*
X133261905Y-116454819D01*
X133547619Y-116454819D02*
X133547619Y-115454819D01*
X133547619Y-115454819D02*
X133452381Y-115597676D01*
X133452381Y-115597676D02*
X133357143Y-115692914D01*
X133357143Y-115692914D02*
X133261905Y-115740533D01*
X135023810Y-116454819D02*
X135023810Y-115454819D01*
X135023810Y-115454819D02*
X135357143Y-116169104D01*
X135357143Y-116169104D02*
X135690476Y-115454819D01*
X135690476Y-115454819D02*
X135690476Y-116454819D01*
X120047618Y-115454819D02*
X119476190Y-115454819D01*
X119761904Y-115454819D02*
X119761904Y-114454819D01*
X119761904Y-114454819D02*
X119666666Y-114597676D01*
X119666666Y-114597676D02*
X119571428Y-114692914D01*
X119571428Y-114692914D02*
X119476190Y-114740533D01*
X120666666Y-114454819D02*
X120761904Y-114454819D01*
X120761904Y-114454819D02*
X120857142Y-114502438D01*
X120857142Y-114502438D02*
X120904761Y-114550057D01*
X120904761Y-114550057D02*
X120952380Y-114645295D01*
X120952380Y-114645295D02*
X120999999Y-114835771D01*
X120999999Y-114835771D02*
X120999999Y-115073866D01*
X120999999Y-115073866D02*
X120952380Y-115264342D01*
X120952380Y-115264342D02*
X120904761Y-115359580D01*
X120904761Y-115359580D02*
X120857142Y-115407200D01*
X120857142Y-115407200D02*
X120761904Y-115454819D01*
X120761904Y-115454819D02*
X120666666Y-115454819D01*
X120666666Y-115454819D02*
X120571428Y-115407200D01*
X120571428Y-115407200D02*
X120523809Y-115359580D01*
X120523809Y-115359580D02*
X120476190Y-115264342D01*
X120476190Y-115264342D02*
X120428571Y-115073866D01*
X120428571Y-115073866D02*
X120428571Y-114835771D01*
X120428571Y-114835771D02*
X120476190Y-114645295D01*
X120476190Y-114645295D02*
X120523809Y-114550057D01*
X120523809Y-114550057D02*
X120571428Y-114502438D01*
X120571428Y-114502438D02*
X120666666Y-114454819D01*
X122190476Y-114788152D02*
X122190476Y-115788152D01*
X122190476Y-114835771D02*
X122285714Y-114788152D01*
X122285714Y-114788152D02*
X122476190Y-114788152D01*
X122476190Y-114788152D02*
X122571428Y-114835771D01*
X122571428Y-114835771D02*
X122619047Y-114883390D01*
X122619047Y-114883390D02*
X122666666Y-114978628D01*
X122666666Y-114978628D02*
X122666666Y-115264342D01*
X122666666Y-115264342D02*
X122619047Y-115359580D01*
X122619047Y-115359580D02*
X122571428Y-115407200D01*
X122571428Y-115407200D02*
X122476190Y-115454819D01*
X122476190Y-115454819D02*
X122285714Y-115454819D01*
X122285714Y-115454819D02*
X122190476Y-115407200D01*
X123428571Y-114931009D02*
X123095238Y-114931009D01*
X123095238Y-115454819D02*
X123095238Y-114454819D01*
X123095238Y-114454819D02*
X123571428Y-114454819D01*
X121023809Y-124454819D02*
X120452381Y-124454819D01*
X120738095Y-124454819D02*
X120738095Y-123454819D01*
X120738095Y-123454819D02*
X120642857Y-123597676D01*
X120642857Y-123597676D02*
X120547619Y-123692914D01*
X120547619Y-123692914D02*
X120452381Y-123740533D01*
X122214286Y-123788152D02*
X122214286Y-124454819D01*
X122214286Y-123883390D02*
X122261905Y-123835771D01*
X122261905Y-123835771D02*
X122357143Y-123788152D01*
X122357143Y-123788152D02*
X122500000Y-123788152D01*
X122500000Y-123788152D02*
X122595238Y-123835771D01*
X122595238Y-123835771D02*
X122642857Y-123931009D01*
X122642857Y-123931009D02*
X122642857Y-124454819D01*
X123452381Y-123931009D02*
X123119048Y-123931009D01*
X123119048Y-124454819D02*
X123119048Y-123454819D01*
X123119048Y-123454819D02*
X123595238Y-123454819D01*
X133738095Y-122050057D02*
X133785714Y-122002438D01*
X133785714Y-122002438D02*
X133880952Y-121954819D01*
X133880952Y-121954819D02*
X134119047Y-121954819D01*
X134119047Y-121954819D02*
X134214285Y-122002438D01*
X134214285Y-122002438D02*
X134261904Y-122050057D01*
X134261904Y-122050057D02*
X134309523Y-122145295D01*
X134309523Y-122145295D02*
X134309523Y-122240533D01*
X134309523Y-122240533D02*
X134261904Y-122383390D01*
X134261904Y-122383390D02*
X133690476Y-122954819D01*
X133690476Y-122954819D02*
X134309523Y-122954819D01*
X134690476Y-122050057D02*
X134738095Y-122002438D01*
X134738095Y-122002438D02*
X134833333Y-121954819D01*
X134833333Y-121954819D02*
X135071428Y-121954819D01*
X135071428Y-121954819D02*
X135166666Y-122002438D01*
X135166666Y-122002438D02*
X135214285Y-122050057D01*
X135214285Y-122050057D02*
X135261904Y-122145295D01*
X135261904Y-122145295D02*
X135261904Y-122240533D01*
X135261904Y-122240533D02*
X135214285Y-122383390D01*
X135214285Y-122383390D02*
X134642857Y-122954819D01*
X134642857Y-122954819D02*
X135261904Y-122954819D01*
X159526666Y-102652319D02*
X159526666Y-103366604D01*
X159526666Y-103366604D02*
X159479047Y-103509461D01*
X159479047Y-103509461D02*
X159383809Y-103604700D01*
X159383809Y-103604700D02*
X159240952Y-103652319D01*
X159240952Y-103652319D02*
X159145714Y-103652319D01*
X159907619Y-102652319D02*
X160526666Y-102652319D01*
X160526666Y-102652319D02*
X160193333Y-103033271D01*
X160193333Y-103033271D02*
X160336190Y-103033271D01*
X160336190Y-103033271D02*
X160431428Y-103080890D01*
X160431428Y-103080890D02*
X160479047Y-103128509D01*
X160479047Y-103128509D02*
X160526666Y-103223747D01*
X160526666Y-103223747D02*
X160526666Y-103461842D01*
X160526666Y-103461842D02*
X160479047Y-103557080D01*
X160479047Y-103557080D02*
X160431428Y-103604700D01*
X160431428Y-103604700D02*
X160336190Y-103652319D01*
X160336190Y-103652319D02*
X160050476Y-103652319D01*
X160050476Y-103652319D02*
X159955238Y-103604700D01*
X159955238Y-103604700D02*
X159907619Y-103557080D01*
X156814819Y-111734166D02*
X155814819Y-111734166D01*
X155814819Y-111734166D02*
X155814819Y-111353214D01*
X155814819Y-111353214D02*
X155862438Y-111257976D01*
X155862438Y-111257976D02*
X155910057Y-111210357D01*
X155910057Y-111210357D02*
X156005295Y-111162738D01*
X156005295Y-111162738D02*
X156148152Y-111162738D01*
X156148152Y-111162738D02*
X156243390Y-111210357D01*
X156243390Y-111210357D02*
X156291009Y-111257976D01*
X156291009Y-111257976D02*
X156338628Y-111353214D01*
X156338628Y-111353214D02*
X156338628Y-111734166D01*
X156814819Y-110734166D02*
X156148152Y-110734166D01*
X156338628Y-110734166D02*
X156243390Y-110686547D01*
X156243390Y-110686547D02*
X156195771Y-110638928D01*
X156195771Y-110638928D02*
X156148152Y-110543690D01*
X156148152Y-110543690D02*
X156148152Y-110448452D01*
X156814819Y-109972261D02*
X156767200Y-110067499D01*
X156767200Y-110067499D02*
X156719580Y-110115118D01*
X156719580Y-110115118D02*
X156624342Y-110162737D01*
X156624342Y-110162737D02*
X156338628Y-110162737D01*
X156338628Y-110162737D02*
X156243390Y-110115118D01*
X156243390Y-110115118D02*
X156195771Y-110067499D01*
X156195771Y-110067499D02*
X156148152Y-109972261D01*
X156148152Y-109972261D02*
X156148152Y-109829404D01*
X156148152Y-109829404D02*
X156195771Y-109734166D01*
X156195771Y-109734166D02*
X156243390Y-109686547D01*
X156243390Y-109686547D02*
X156338628Y-109638928D01*
X156338628Y-109638928D02*
X156624342Y-109638928D01*
X156624342Y-109638928D02*
X156719580Y-109686547D01*
X156719580Y-109686547D02*
X156767200Y-109734166D01*
X156767200Y-109734166D02*
X156814819Y-109829404D01*
X156814819Y-109829404D02*
X156814819Y-109972261D01*
X156814819Y-109210356D02*
X155814819Y-109210356D01*
X156195771Y-109210356D02*
X156148152Y-109115118D01*
X156148152Y-109115118D02*
X156148152Y-108924642D01*
X156148152Y-108924642D02*
X156195771Y-108829404D01*
X156195771Y-108829404D02*
X156243390Y-108781785D01*
X156243390Y-108781785D02*
X156338628Y-108734166D01*
X156338628Y-108734166D02*
X156624342Y-108734166D01*
X156624342Y-108734166D02*
X156719580Y-108781785D01*
X156719580Y-108781785D02*
X156767200Y-108829404D01*
X156767200Y-108829404D02*
X156814819Y-108924642D01*
X156814819Y-108924642D02*
X156814819Y-109115118D01*
X156814819Y-109115118D02*
X156767200Y-109210356D01*
X156767200Y-107924642D02*
X156814819Y-108019880D01*
X156814819Y-108019880D02*
X156814819Y-108210356D01*
X156814819Y-108210356D02*
X156767200Y-108305594D01*
X156767200Y-108305594D02*
X156671961Y-108353213D01*
X156671961Y-108353213D02*
X156291009Y-108353213D01*
X156291009Y-108353213D02*
X156195771Y-108305594D01*
X156195771Y-108305594D02*
X156148152Y-108210356D01*
X156148152Y-108210356D02*
X156148152Y-108019880D01*
X156148152Y-108019880D02*
X156195771Y-107924642D01*
X156195771Y-107924642D02*
X156291009Y-107877023D01*
X156291009Y-107877023D02*
X156386247Y-107877023D01*
X156386247Y-107877023D02*
X156481485Y-108353213D01*
X156814819Y-106686546D02*
X155814819Y-106686546D01*
X156148152Y-106210356D02*
X156814819Y-106210356D01*
X156243390Y-106210356D02*
X156195771Y-106162737D01*
X156195771Y-106162737D02*
X156148152Y-106067499D01*
X156148152Y-106067499D02*
X156148152Y-105924642D01*
X156148152Y-105924642D02*
X156195771Y-105829404D01*
X156195771Y-105829404D02*
X156291009Y-105781785D01*
X156291009Y-105781785D02*
X156814819Y-105781785D01*
X156148152Y-105305594D02*
X157148152Y-105305594D01*
X156195771Y-105305594D02*
X156148152Y-105210356D01*
X156148152Y-105210356D02*
X156148152Y-105019880D01*
X156148152Y-105019880D02*
X156195771Y-104924642D01*
X156195771Y-104924642D02*
X156243390Y-104877023D01*
X156243390Y-104877023D02*
X156338628Y-104829404D01*
X156338628Y-104829404D02*
X156624342Y-104829404D01*
X156624342Y-104829404D02*
X156719580Y-104877023D01*
X156719580Y-104877023D02*
X156767200Y-104924642D01*
X156767200Y-104924642D02*
X156814819Y-105019880D01*
X156814819Y-105019880D02*
X156814819Y-105210356D01*
X156814819Y-105210356D02*
X156767200Y-105305594D01*
X156148152Y-103972261D02*
X156814819Y-103972261D01*
X156148152Y-104400832D02*
X156671961Y-104400832D01*
X156671961Y-104400832D02*
X156767200Y-104353213D01*
X156767200Y-104353213D02*
X156814819Y-104257975D01*
X156814819Y-104257975D02*
X156814819Y-104115118D01*
X156814819Y-104115118D02*
X156767200Y-104019880D01*
X156767200Y-104019880D02*
X156719580Y-103972261D01*
X156148152Y-103638927D02*
X156148152Y-103257975D01*
X155814819Y-103496070D02*
X156671961Y-103496070D01*
X156671961Y-103496070D02*
X156767200Y-103448451D01*
X156767200Y-103448451D02*
X156814819Y-103353213D01*
X156814819Y-103353213D02*
X156814819Y-103257975D01*
X168351905Y-115062319D02*
X168351905Y-114062319D01*
X168351905Y-114062319D02*
X168590000Y-114062319D01*
X168590000Y-114062319D02*
X168732857Y-114109938D01*
X168732857Y-114109938D02*
X168828095Y-114205176D01*
X168828095Y-114205176D02*
X168875714Y-114300414D01*
X168875714Y-114300414D02*
X168923333Y-114490890D01*
X168923333Y-114490890D02*
X168923333Y-114633747D01*
X168923333Y-114633747D02*
X168875714Y-114824223D01*
X168875714Y-114824223D02*
X168828095Y-114919461D01*
X168828095Y-114919461D02*
X168732857Y-115014700D01*
X168732857Y-115014700D02*
X168590000Y-115062319D01*
X168590000Y-115062319D02*
X168351905Y-115062319D01*
X169875714Y-115062319D02*
X169304286Y-115062319D01*
X169590000Y-115062319D02*
X169590000Y-114062319D01*
X169590000Y-114062319D02*
X169494762Y-114205176D01*
X169494762Y-114205176D02*
X169399524Y-114300414D01*
X169399524Y-114300414D02*
X169304286Y-114348033D01*
X121833333Y-88677080D02*
X121785714Y-88724700D01*
X121785714Y-88724700D02*
X121642857Y-88772319D01*
X121642857Y-88772319D02*
X121547619Y-88772319D01*
X121547619Y-88772319D02*
X121404762Y-88724700D01*
X121404762Y-88724700D02*
X121309524Y-88629461D01*
X121309524Y-88629461D02*
X121261905Y-88534223D01*
X121261905Y-88534223D02*
X121214286Y-88343747D01*
X121214286Y-88343747D02*
X121214286Y-88200890D01*
X121214286Y-88200890D02*
X121261905Y-88010414D01*
X121261905Y-88010414D02*
X121309524Y-87915176D01*
X121309524Y-87915176D02*
X121404762Y-87819938D01*
X121404762Y-87819938D02*
X121547619Y-87772319D01*
X121547619Y-87772319D02*
X121642857Y-87772319D01*
X121642857Y-87772319D02*
X121785714Y-87819938D01*
X121785714Y-87819938D02*
X121833333Y-87867557D01*
X122214286Y-87867557D02*
X122261905Y-87819938D01*
X122261905Y-87819938D02*
X122357143Y-87772319D01*
X122357143Y-87772319D02*
X122595238Y-87772319D01*
X122595238Y-87772319D02*
X122690476Y-87819938D01*
X122690476Y-87819938D02*
X122738095Y-87867557D01*
X122738095Y-87867557D02*
X122785714Y-87962795D01*
X122785714Y-87962795D02*
X122785714Y-88058033D01*
X122785714Y-88058033D02*
X122738095Y-88200890D01*
X122738095Y-88200890D02*
X122166667Y-88772319D01*
X122166667Y-88772319D02*
X122785714Y-88772319D01*
D11*
X140006867Y-69756109D02*
X140340200Y-69756109D01*
X140483057Y-70279919D02*
X140006867Y-70279919D01*
X140006867Y-70279919D02*
X140006867Y-69279919D01*
X140006867Y-69279919D02*
X140483057Y-69279919D01*
X140864010Y-70232300D02*
X141006867Y-70279919D01*
X141006867Y-70279919D02*
X141244962Y-70279919D01*
X141244962Y-70279919D02*
X141340200Y-70232300D01*
X141340200Y-70232300D02*
X141387819Y-70184680D01*
X141387819Y-70184680D02*
X141435438Y-70089442D01*
X141435438Y-70089442D02*
X141435438Y-69994204D01*
X141435438Y-69994204D02*
X141387819Y-69898966D01*
X141387819Y-69898966D02*
X141340200Y-69851347D01*
X141340200Y-69851347D02*
X141244962Y-69803728D01*
X141244962Y-69803728D02*
X141054486Y-69756109D01*
X141054486Y-69756109D02*
X140959248Y-69708490D01*
X140959248Y-69708490D02*
X140911629Y-69660871D01*
X140911629Y-69660871D02*
X140864010Y-69565633D01*
X140864010Y-69565633D02*
X140864010Y-69470395D01*
X140864010Y-69470395D02*
X140911629Y-69375157D01*
X140911629Y-69375157D02*
X140959248Y-69327538D01*
X140959248Y-69327538D02*
X141054486Y-69279919D01*
X141054486Y-69279919D02*
X141292581Y-69279919D01*
X141292581Y-69279919D02*
X141435438Y-69327538D01*
X141864010Y-70279919D02*
X141864010Y-69279919D01*
X141864010Y-69279919D02*
X142244962Y-69279919D01*
X142244962Y-69279919D02*
X142340200Y-69327538D01*
X142340200Y-69327538D02*
X142387819Y-69375157D01*
X142387819Y-69375157D02*
X142435438Y-69470395D01*
X142435438Y-69470395D02*
X142435438Y-69613252D01*
X142435438Y-69613252D02*
X142387819Y-69708490D01*
X142387819Y-69708490D02*
X142340200Y-69756109D01*
X142340200Y-69756109D02*
X142244962Y-69803728D01*
X142244962Y-69803728D02*
X141864010Y-69803728D01*
X142768772Y-69279919D02*
X143387819Y-69279919D01*
X143387819Y-69279919D02*
X143054486Y-69660871D01*
X143054486Y-69660871D02*
X143197343Y-69660871D01*
X143197343Y-69660871D02*
X143292581Y-69708490D01*
X143292581Y-69708490D02*
X143340200Y-69756109D01*
X143340200Y-69756109D02*
X143387819Y-69851347D01*
X143387819Y-69851347D02*
X143387819Y-70089442D01*
X143387819Y-70089442D02*
X143340200Y-70184680D01*
X143340200Y-70184680D02*
X143292581Y-70232300D01*
X143292581Y-70232300D02*
X143197343Y-70279919D01*
X143197343Y-70279919D02*
X142911629Y-70279919D01*
X142911629Y-70279919D02*
X142816391Y-70232300D01*
X142816391Y-70232300D02*
X142768772Y-70184680D01*
X143768772Y-69375157D02*
X143816391Y-69327538D01*
X143816391Y-69327538D02*
X143911629Y-69279919D01*
X143911629Y-69279919D02*
X144149724Y-69279919D01*
X144149724Y-69279919D02*
X144244962Y-69327538D01*
X144244962Y-69327538D02*
X144292581Y-69375157D01*
X144292581Y-69375157D02*
X144340200Y-69470395D01*
X144340200Y-69470395D02*
X144340200Y-69565633D01*
X144340200Y-69565633D02*
X144292581Y-69708490D01*
X144292581Y-69708490D02*
X143721153Y-70279919D01*
X143721153Y-70279919D02*
X144340200Y-70279919D01*
X144673534Y-69279919D02*
X145292581Y-69279919D01*
X145292581Y-69279919D02*
X144959248Y-69660871D01*
X144959248Y-69660871D02*
X145102105Y-69660871D01*
X145102105Y-69660871D02*
X145197343Y-69708490D01*
X145197343Y-69708490D02*
X145244962Y-69756109D01*
X145244962Y-69756109D02*
X145292581Y-69851347D01*
X145292581Y-69851347D02*
X145292581Y-70089442D01*
X145292581Y-70089442D02*
X145244962Y-70184680D01*
X145244962Y-70184680D02*
X145197343Y-70232300D01*
X145197343Y-70232300D02*
X145102105Y-70279919D01*
X145102105Y-70279919D02*
X144816391Y-70279919D01*
X144816391Y-70279919D02*
X144721153Y-70232300D01*
X144721153Y-70232300D02*
X144673534Y-70184680D01*
X145911629Y-69279919D02*
X146006867Y-69279919D01*
X146006867Y-69279919D02*
X146102105Y-69327538D01*
X146102105Y-69327538D02*
X146149724Y-69375157D01*
X146149724Y-69375157D02*
X146197343Y-69470395D01*
X146197343Y-69470395D02*
X146244962Y-69660871D01*
X146244962Y-69660871D02*
X146244962Y-69898966D01*
X146244962Y-69898966D02*
X146197343Y-70089442D01*
X146197343Y-70089442D02*
X146149724Y-70184680D01*
X146149724Y-70184680D02*
X146102105Y-70232300D01*
X146102105Y-70232300D02*
X146006867Y-70279919D01*
X146006867Y-70279919D02*
X145911629Y-70279919D01*
X145911629Y-70279919D02*
X145816391Y-70232300D01*
X145816391Y-70232300D02*
X145768772Y-70184680D01*
X145768772Y-70184680D02*
X145721153Y-70089442D01*
X145721153Y-70089442D02*
X145673534Y-69898966D01*
X145673534Y-69898966D02*
X145673534Y-69660871D01*
X145673534Y-69660871D02*
X145721153Y-69470395D01*
X145721153Y-69470395D02*
X145768772Y-69375157D01*
X145768772Y-69375157D02*
X145816391Y-69327538D01*
X145816391Y-69327538D02*
X145911629Y-69279919D01*
X146673534Y-70279919D02*
X146673534Y-69279919D01*
X146673534Y-69279919D02*
X147054486Y-69279919D01*
X147054486Y-69279919D02*
X147149724Y-69327538D01*
X147149724Y-69327538D02*
X147197343Y-69375157D01*
X147197343Y-69375157D02*
X147244962Y-69470395D01*
X147244962Y-69470395D02*
X147244962Y-69613252D01*
X147244962Y-69613252D02*
X147197343Y-69708490D01*
X147197343Y-69708490D02*
X147149724Y-69756109D01*
X147149724Y-69756109D02*
X147054486Y-69803728D01*
X147054486Y-69803728D02*
X146673534Y-69803728D01*
X147673534Y-70279919D02*
X147673534Y-69279919D01*
X148149724Y-70279919D02*
X148149724Y-69279919D01*
X148149724Y-69279919D02*
X148721152Y-70279919D01*
X148721152Y-70279919D02*
X148721152Y-69279919D01*
X149721152Y-70279919D02*
X149149724Y-70279919D01*
X149435438Y-70279919D02*
X149435438Y-69279919D01*
X149435438Y-69279919D02*
X149340200Y-69422776D01*
X149340200Y-69422776D02*
X149244962Y-69518014D01*
X149244962Y-69518014D02*
X149149724Y-69565633D01*
D10*
X134273333Y-118084819D02*
X133940000Y-117608628D01*
X133701905Y-118084819D02*
X133701905Y-117084819D01*
X133701905Y-117084819D02*
X134082857Y-117084819D01*
X134082857Y-117084819D02*
X134178095Y-117132438D01*
X134178095Y-117132438D02*
X134225714Y-117180057D01*
X134225714Y-117180057D02*
X134273333Y-117275295D01*
X134273333Y-117275295D02*
X134273333Y-117418152D01*
X134273333Y-117418152D02*
X134225714Y-117513390D01*
X134225714Y-117513390D02*
X134178095Y-117561009D01*
X134178095Y-117561009D02*
X134082857Y-117608628D01*
X134082857Y-117608628D02*
X133701905Y-117608628D01*
X135130476Y-117084819D02*
X134940000Y-117084819D01*
X134940000Y-117084819D02*
X134844762Y-117132438D01*
X134844762Y-117132438D02*
X134797143Y-117180057D01*
X134797143Y-117180057D02*
X134701905Y-117322914D01*
X134701905Y-117322914D02*
X134654286Y-117513390D01*
X134654286Y-117513390D02*
X134654286Y-117894342D01*
X134654286Y-117894342D02*
X134701905Y-117989580D01*
X134701905Y-117989580D02*
X134749524Y-118037200D01*
X134749524Y-118037200D02*
X134844762Y-118084819D01*
X134844762Y-118084819D02*
X135035238Y-118084819D01*
X135035238Y-118084819D02*
X135130476Y-118037200D01*
X135130476Y-118037200D02*
X135178095Y-117989580D01*
X135178095Y-117989580D02*
X135225714Y-117894342D01*
X135225714Y-117894342D02*
X135225714Y-117656247D01*
X135225714Y-117656247D02*
X135178095Y-117561009D01*
X135178095Y-117561009D02*
X135130476Y-117513390D01*
X135130476Y-117513390D02*
X135035238Y-117465771D01*
X135035238Y-117465771D02*
X134844762Y-117465771D01*
X134844762Y-117465771D02*
X134749524Y-117513390D01*
X134749524Y-117513390D02*
X134701905Y-117561009D01*
X134701905Y-117561009D02*
X134654286Y-117656247D01*
X163541905Y-84052319D02*
X163541905Y-83052319D01*
X163541905Y-83052319D02*
X163780000Y-83052319D01*
X163780000Y-83052319D02*
X163922857Y-83099938D01*
X163922857Y-83099938D02*
X164018095Y-83195176D01*
X164018095Y-83195176D02*
X164065714Y-83290414D01*
X164065714Y-83290414D02*
X164113333Y-83480890D01*
X164113333Y-83480890D02*
X164113333Y-83623747D01*
X164113333Y-83623747D02*
X164065714Y-83814223D01*
X164065714Y-83814223D02*
X164018095Y-83909461D01*
X164018095Y-83909461D02*
X163922857Y-84004700D01*
X163922857Y-84004700D02*
X163780000Y-84052319D01*
X163780000Y-84052319D02*
X163541905Y-84052319D01*
X164494286Y-83147557D02*
X164541905Y-83099938D01*
X164541905Y-83099938D02*
X164637143Y-83052319D01*
X164637143Y-83052319D02*
X164875238Y-83052319D01*
X164875238Y-83052319D02*
X164970476Y-83099938D01*
X164970476Y-83099938D02*
X165018095Y-83147557D01*
X165018095Y-83147557D02*
X165065714Y-83242795D01*
X165065714Y-83242795D02*
X165065714Y-83338033D01*
X165065714Y-83338033D02*
X165018095Y-83480890D01*
X165018095Y-83480890D02*
X164446667Y-84052319D01*
X164446667Y-84052319D02*
X165065714Y-84052319D01*
X158938095Y-84422319D02*
X158938095Y-83422319D01*
X159509523Y-84422319D02*
X159080952Y-83850890D01*
X159509523Y-83422319D02*
X158938095Y-83993747D01*
X134273333Y-111652319D02*
X133940000Y-111176128D01*
X133701905Y-111652319D02*
X133701905Y-110652319D01*
X133701905Y-110652319D02*
X134082857Y-110652319D01*
X134082857Y-110652319D02*
X134178095Y-110699938D01*
X134178095Y-110699938D02*
X134225714Y-110747557D01*
X134225714Y-110747557D02*
X134273333Y-110842795D01*
X134273333Y-110842795D02*
X134273333Y-110985652D01*
X134273333Y-110985652D02*
X134225714Y-111080890D01*
X134225714Y-111080890D02*
X134178095Y-111128509D01*
X134178095Y-111128509D02*
X134082857Y-111176128D01*
X134082857Y-111176128D02*
X133701905Y-111176128D01*
X135178095Y-110652319D02*
X134701905Y-110652319D01*
X134701905Y-110652319D02*
X134654286Y-111128509D01*
X134654286Y-111128509D02*
X134701905Y-111080890D01*
X134701905Y-111080890D02*
X134797143Y-111033271D01*
X134797143Y-111033271D02*
X135035238Y-111033271D01*
X135035238Y-111033271D02*
X135130476Y-111080890D01*
X135130476Y-111080890D02*
X135178095Y-111128509D01*
X135178095Y-111128509D02*
X135225714Y-111223747D01*
X135225714Y-111223747D02*
X135225714Y-111461842D01*
X135225714Y-111461842D02*
X135178095Y-111557080D01*
X135178095Y-111557080D02*
X135130476Y-111604700D01*
X135130476Y-111604700D02*
X135035238Y-111652319D01*
X135035238Y-111652319D02*
X134797143Y-111652319D01*
X134797143Y-111652319D02*
X134701905Y-111604700D01*
X134701905Y-111604700D02*
X134654286Y-111557080D01*
X134773333Y-92152319D02*
X134440000Y-91676128D01*
X134201905Y-92152319D02*
X134201905Y-91152319D01*
X134201905Y-91152319D02*
X134582857Y-91152319D01*
X134582857Y-91152319D02*
X134678095Y-91199938D01*
X134678095Y-91199938D02*
X134725714Y-91247557D01*
X134725714Y-91247557D02*
X134773333Y-91342795D01*
X134773333Y-91342795D02*
X134773333Y-91485652D01*
X134773333Y-91485652D02*
X134725714Y-91580890D01*
X134725714Y-91580890D02*
X134678095Y-91628509D01*
X134678095Y-91628509D02*
X134582857Y-91676128D01*
X134582857Y-91676128D02*
X134201905Y-91676128D01*
X135154286Y-91247557D02*
X135201905Y-91199938D01*
X135201905Y-91199938D02*
X135297143Y-91152319D01*
X135297143Y-91152319D02*
X135535238Y-91152319D01*
X135535238Y-91152319D02*
X135630476Y-91199938D01*
X135630476Y-91199938D02*
X135678095Y-91247557D01*
X135678095Y-91247557D02*
X135725714Y-91342795D01*
X135725714Y-91342795D02*
X135725714Y-91438033D01*
X135725714Y-91438033D02*
X135678095Y-91580890D01*
X135678095Y-91580890D02*
X135106667Y-92152319D01*
X135106667Y-92152319D02*
X135725714Y-92152319D01*
X149288095Y-83452319D02*
X149288095Y-84261842D01*
X149288095Y-84261842D02*
X149335714Y-84357080D01*
X149335714Y-84357080D02*
X149383333Y-84404700D01*
X149383333Y-84404700D02*
X149478571Y-84452319D01*
X149478571Y-84452319D02*
X149669047Y-84452319D01*
X149669047Y-84452319D02*
X149764285Y-84404700D01*
X149764285Y-84404700D02*
X149811904Y-84357080D01*
X149811904Y-84357080D02*
X149859523Y-84261842D01*
X149859523Y-84261842D02*
X149859523Y-83452319D01*
X150859523Y-84452319D02*
X150288095Y-84452319D01*
X150573809Y-84452319D02*
X150573809Y-83452319D01*
X150573809Y-83452319D02*
X150478571Y-83595176D01*
X150478571Y-83595176D02*
X150383333Y-83690414D01*
X150383333Y-83690414D02*
X150288095Y-83738033D01*
X121693333Y-98177080D02*
X121645714Y-98224700D01*
X121645714Y-98224700D02*
X121502857Y-98272319D01*
X121502857Y-98272319D02*
X121407619Y-98272319D01*
X121407619Y-98272319D02*
X121264762Y-98224700D01*
X121264762Y-98224700D02*
X121169524Y-98129461D01*
X121169524Y-98129461D02*
X121121905Y-98034223D01*
X121121905Y-98034223D02*
X121074286Y-97843747D01*
X121074286Y-97843747D02*
X121074286Y-97700890D01*
X121074286Y-97700890D02*
X121121905Y-97510414D01*
X121121905Y-97510414D02*
X121169524Y-97415176D01*
X121169524Y-97415176D02*
X121264762Y-97319938D01*
X121264762Y-97319938D02*
X121407619Y-97272319D01*
X121407619Y-97272319D02*
X121502857Y-97272319D01*
X121502857Y-97272319D02*
X121645714Y-97319938D01*
X121645714Y-97319938D02*
X121693333Y-97367557D01*
X122026667Y-97272319D02*
X122645714Y-97272319D01*
X122645714Y-97272319D02*
X122312381Y-97653271D01*
X122312381Y-97653271D02*
X122455238Y-97653271D01*
X122455238Y-97653271D02*
X122550476Y-97700890D01*
X122550476Y-97700890D02*
X122598095Y-97748509D01*
X122598095Y-97748509D02*
X122645714Y-97843747D01*
X122645714Y-97843747D02*
X122645714Y-98081842D01*
X122645714Y-98081842D02*
X122598095Y-98177080D01*
X122598095Y-98177080D02*
X122550476Y-98224700D01*
X122550476Y-98224700D02*
X122455238Y-98272319D01*
X122455238Y-98272319D02*
X122169524Y-98272319D01*
X122169524Y-98272319D02*
X122074286Y-98224700D01*
X122074286Y-98224700D02*
X122026667Y-98177080D01*
X121693333Y-117292120D02*
X121645714Y-117339740D01*
X121645714Y-117339740D02*
X121502857Y-117387359D01*
X121502857Y-117387359D02*
X121407619Y-117387359D01*
X121407619Y-117387359D02*
X121264762Y-117339740D01*
X121264762Y-117339740D02*
X121169524Y-117244501D01*
X121169524Y-117244501D02*
X121121905Y-117149263D01*
X121121905Y-117149263D02*
X121074286Y-116958787D01*
X121074286Y-116958787D02*
X121074286Y-116815930D01*
X121074286Y-116815930D02*
X121121905Y-116625454D01*
X121121905Y-116625454D02*
X121169524Y-116530216D01*
X121169524Y-116530216D02*
X121264762Y-116434978D01*
X121264762Y-116434978D02*
X121407619Y-116387359D01*
X121407619Y-116387359D02*
X121502857Y-116387359D01*
X121502857Y-116387359D02*
X121645714Y-116434978D01*
X121645714Y-116434978D02*
X121693333Y-116482597D01*
X122598095Y-116387359D02*
X122121905Y-116387359D01*
X122121905Y-116387359D02*
X122074286Y-116863549D01*
X122074286Y-116863549D02*
X122121905Y-116815930D01*
X122121905Y-116815930D02*
X122217143Y-116768311D01*
X122217143Y-116768311D02*
X122455238Y-116768311D01*
X122455238Y-116768311D02*
X122550476Y-116815930D01*
X122550476Y-116815930D02*
X122598095Y-116863549D01*
X122598095Y-116863549D02*
X122645714Y-116958787D01*
X122645714Y-116958787D02*
X122645714Y-117196882D01*
X122645714Y-117196882D02*
X122598095Y-117292120D01*
X122598095Y-117292120D02*
X122550476Y-117339740D01*
X122550476Y-117339740D02*
X122455238Y-117387359D01*
X122455238Y-117387359D02*
X122217143Y-117387359D01*
X122217143Y-117387359D02*
X122121905Y-117339740D01*
X122121905Y-117339740D02*
X122074286Y-117292120D01*
X169026666Y-101954859D02*
X169026666Y-102669144D01*
X169026666Y-102669144D02*
X168979047Y-102812001D01*
X168979047Y-102812001D02*
X168883809Y-102907240D01*
X168883809Y-102907240D02*
X168740952Y-102954859D01*
X168740952Y-102954859D02*
X168645714Y-102954859D01*
X169931428Y-102288192D02*
X169931428Y-102954859D01*
X169693333Y-101907240D02*
X169455238Y-102621525D01*
X169455238Y-102621525D02*
X170074285Y-102621525D01*
X121693333Y-107677080D02*
X121645714Y-107724700D01*
X121645714Y-107724700D02*
X121502857Y-107772319D01*
X121502857Y-107772319D02*
X121407619Y-107772319D01*
X121407619Y-107772319D02*
X121264762Y-107724700D01*
X121264762Y-107724700D02*
X121169524Y-107629461D01*
X121169524Y-107629461D02*
X121121905Y-107534223D01*
X121121905Y-107534223D02*
X121074286Y-107343747D01*
X121074286Y-107343747D02*
X121074286Y-107200890D01*
X121074286Y-107200890D02*
X121121905Y-107010414D01*
X121121905Y-107010414D02*
X121169524Y-106915176D01*
X121169524Y-106915176D02*
X121264762Y-106819938D01*
X121264762Y-106819938D02*
X121407619Y-106772319D01*
X121407619Y-106772319D02*
X121502857Y-106772319D01*
X121502857Y-106772319D02*
X121645714Y-106819938D01*
X121645714Y-106819938D02*
X121693333Y-106867557D01*
X122550476Y-107105652D02*
X122550476Y-107772319D01*
X122312381Y-106724700D02*
X122074286Y-107438985D01*
X122074286Y-107438985D02*
X122693333Y-107438985D01*
X134573333Y-98652319D02*
X134240000Y-98176128D01*
X134001905Y-98652319D02*
X134001905Y-97652319D01*
X134001905Y-97652319D02*
X134382857Y-97652319D01*
X134382857Y-97652319D02*
X134478095Y-97699938D01*
X134478095Y-97699938D02*
X134525714Y-97747557D01*
X134525714Y-97747557D02*
X134573333Y-97842795D01*
X134573333Y-97842795D02*
X134573333Y-97985652D01*
X134573333Y-97985652D02*
X134525714Y-98080890D01*
X134525714Y-98080890D02*
X134478095Y-98128509D01*
X134478095Y-98128509D02*
X134382857Y-98176128D01*
X134382857Y-98176128D02*
X134001905Y-98176128D01*
X134906667Y-97652319D02*
X135525714Y-97652319D01*
X135525714Y-97652319D02*
X135192381Y-98033271D01*
X135192381Y-98033271D02*
X135335238Y-98033271D01*
X135335238Y-98033271D02*
X135430476Y-98080890D01*
X135430476Y-98080890D02*
X135478095Y-98128509D01*
X135478095Y-98128509D02*
X135525714Y-98223747D01*
X135525714Y-98223747D02*
X135525714Y-98461842D01*
X135525714Y-98461842D02*
X135478095Y-98557080D01*
X135478095Y-98557080D02*
X135430476Y-98604700D01*
X135430476Y-98604700D02*
X135335238Y-98652319D01*
X135335238Y-98652319D02*
X135049524Y-98652319D01*
X135049524Y-98652319D02*
X134954286Y-98604700D01*
X134954286Y-98604700D02*
X134906667Y-98557080D01*
X134613333Y-79652319D02*
X134137143Y-79652319D01*
X134137143Y-79652319D02*
X134137143Y-78652319D01*
X135470476Y-79652319D02*
X134899048Y-79652319D01*
X135184762Y-79652319D02*
X135184762Y-78652319D01*
X135184762Y-78652319D02*
X135089524Y-78795176D01*
X135089524Y-78795176D02*
X134994286Y-78890414D01*
X134994286Y-78890414D02*
X134899048Y-78938033D01*
X134573333Y-105152319D02*
X134240000Y-104676128D01*
X134001905Y-105152319D02*
X134001905Y-104152319D01*
X134001905Y-104152319D02*
X134382857Y-104152319D01*
X134382857Y-104152319D02*
X134478095Y-104199938D01*
X134478095Y-104199938D02*
X134525714Y-104247557D01*
X134525714Y-104247557D02*
X134573333Y-104342795D01*
X134573333Y-104342795D02*
X134573333Y-104485652D01*
X134573333Y-104485652D02*
X134525714Y-104580890D01*
X134525714Y-104580890D02*
X134478095Y-104628509D01*
X134478095Y-104628509D02*
X134382857Y-104676128D01*
X134382857Y-104676128D02*
X134001905Y-104676128D01*
X135430476Y-104485652D02*
X135430476Y-105152319D01*
X135192381Y-104104700D02*
X134954286Y-104818985D01*
X134954286Y-104818985D02*
X135573333Y-104818985D01*
X121833333Y-79677080D02*
X121785714Y-79724700D01*
X121785714Y-79724700D02*
X121642857Y-79772319D01*
X121642857Y-79772319D02*
X121547619Y-79772319D01*
X121547619Y-79772319D02*
X121404762Y-79724700D01*
X121404762Y-79724700D02*
X121309524Y-79629461D01*
X121309524Y-79629461D02*
X121261905Y-79534223D01*
X121261905Y-79534223D02*
X121214286Y-79343747D01*
X121214286Y-79343747D02*
X121214286Y-79200890D01*
X121214286Y-79200890D02*
X121261905Y-79010414D01*
X121261905Y-79010414D02*
X121309524Y-78915176D01*
X121309524Y-78915176D02*
X121404762Y-78819938D01*
X121404762Y-78819938D02*
X121547619Y-78772319D01*
X121547619Y-78772319D02*
X121642857Y-78772319D01*
X121642857Y-78772319D02*
X121785714Y-78819938D01*
X121785714Y-78819938D02*
X121833333Y-78867557D01*
X122785714Y-79772319D02*
X122214286Y-79772319D01*
X122500000Y-79772319D02*
X122500000Y-78772319D01*
X122500000Y-78772319D02*
X122404762Y-78915176D01*
X122404762Y-78915176D02*
X122309524Y-79010414D01*
X122309524Y-79010414D02*
X122214286Y-79058033D01*
X164383809Y-91346128D02*
X164383809Y-91822319D01*
X164050476Y-90822319D02*
X164383809Y-91346128D01*
X164383809Y-91346128D02*
X164717142Y-90822319D01*
X165574285Y-91822319D02*
X165002857Y-91822319D01*
X165288571Y-91822319D02*
X165288571Y-90822319D01*
X165288571Y-90822319D02*
X165193333Y-90965176D01*
X165193333Y-90965176D02*
X165098095Y-91060414D01*
X165098095Y-91060414D02*
X165002857Y-91108033D01*
X145666666Y-113454859D02*
X145666666Y-114169144D01*
X145666666Y-114169144D02*
X145619047Y-114312001D01*
X145619047Y-114312001D02*
X145523809Y-114407240D01*
X145523809Y-114407240D02*
X145380952Y-114454859D01*
X145380952Y-114454859D02*
X145285714Y-114454859D01*
X146095238Y-113550097D02*
X146142857Y-113502478D01*
X146142857Y-113502478D02*
X146238095Y-113454859D01*
X146238095Y-113454859D02*
X146476190Y-113454859D01*
X146476190Y-113454859D02*
X146571428Y-113502478D01*
X146571428Y-113502478D02*
X146619047Y-113550097D01*
X146619047Y-113550097D02*
X146666666Y-113645335D01*
X146666666Y-113645335D02*
X146666666Y-113740573D01*
X146666666Y-113740573D02*
X146619047Y-113883430D01*
X146619047Y-113883430D02*
X146047619Y-114454859D01*
X146047619Y-114454859D02*
X146666666Y-114454859D01*
X142166666Y-119954859D02*
X142166666Y-120669144D01*
X142166666Y-120669144D02*
X142119047Y-120812001D01*
X142119047Y-120812001D02*
X142023809Y-120907240D01*
X142023809Y-120907240D02*
X141880952Y-120954859D01*
X141880952Y-120954859D02*
X141785714Y-120954859D01*
X143166666Y-120954859D02*
X142595238Y-120954859D01*
X142880952Y-120954859D02*
X142880952Y-119954859D01*
X142880952Y-119954859D02*
X142785714Y-120097716D01*
X142785714Y-120097716D02*
X142690476Y-120192954D01*
X142690476Y-120192954D02*
X142595238Y-120240573D01*
X134773333Y-86152319D02*
X134440000Y-85676128D01*
X134201905Y-86152319D02*
X134201905Y-85152319D01*
X134201905Y-85152319D02*
X134582857Y-85152319D01*
X134582857Y-85152319D02*
X134678095Y-85199938D01*
X134678095Y-85199938D02*
X134725714Y-85247557D01*
X134725714Y-85247557D02*
X134773333Y-85342795D01*
X134773333Y-85342795D02*
X134773333Y-85485652D01*
X134773333Y-85485652D02*
X134725714Y-85580890D01*
X134725714Y-85580890D02*
X134678095Y-85628509D01*
X134678095Y-85628509D02*
X134582857Y-85676128D01*
X134582857Y-85676128D02*
X134201905Y-85676128D01*
X135725714Y-86152319D02*
X135154286Y-86152319D01*
X135440000Y-86152319D02*
X135440000Y-85152319D01*
X135440000Y-85152319D02*
X135344762Y-85295176D01*
X135344762Y-85295176D02*
X135249524Y-85390414D01*
X135249524Y-85390414D02*
X135154286Y-85438033D01*
D12*
%TO.C,J3*%
X158530000Y-104197500D02*
X159860000Y-104197500D01*
X158530000Y-105527500D02*
X158530000Y-104197500D01*
X158530000Y-106797500D02*
X158530000Y-109397500D01*
X158530000Y-106797500D02*
X161190000Y-106797500D01*
X158530000Y-109397500D02*
X161190000Y-109397500D01*
X161190000Y-106797500D02*
X161190000Y-109397500D01*
%TO.C,D1*%
X167530000Y-116331500D02*
X167530000Y-116487500D01*
X167530000Y-118647500D02*
X167530000Y-118803500D01*
X170762334Y-116488892D02*
G75*
G03*
X167530001Y-116331985I-1672334J-1078608D01*
G01*
X170131129Y-116487664D02*
G75*
G03*
X168049040Y-116487501I-1041129J-1079836D01*
G01*
X168049040Y-118647499D02*
G75*
G03*
X170131129Y-118647336I1040960J1079999D01*
G01*
X167530001Y-118803015D02*
G75*
G03*
X170762334Y-118646108I1559999J1235515D01*
G01*
%TO.C,C2*%
X117880000Y-89447500D02*
X117880000Y-94687500D01*
X117880000Y-89447500D02*
X126120000Y-89447500D01*
X117880000Y-94687500D02*
X126120000Y-94687500D01*
X126120000Y-89447500D02*
X126120000Y-94687500D01*
D13*
%TO.C,ESP3230PIN1*%
X119440200Y-50002500D02*
X170940200Y-50002500D01*
X170940200Y-50002500D02*
X170940200Y-78302500D01*
X170940200Y-78302500D02*
X119440200Y-78302500D01*
X119440200Y-78302500D02*
X119440200Y-50002500D01*
D11*
X167700200Y-60162500D02*
X171954379Y-60162500D01*
X171954379Y-60162500D02*
X171954379Y-67782500D01*
X171954379Y-67782500D02*
X167700200Y-67782500D01*
X167700200Y-67782500D02*
X167700200Y-60162500D01*
D12*
%TO.C,R6*%
X130400000Y-120000000D02*
X131170000Y-120000000D01*
X131170000Y-118630000D02*
X131170000Y-121370000D01*
X131170000Y-121370000D02*
X137710000Y-121370000D01*
X137710000Y-118630000D02*
X131170000Y-118630000D01*
X137710000Y-121370000D02*
X137710000Y-118630000D01*
X138480000Y-120000000D02*
X137710000Y-120000000D01*
%TO.C,D2*%
X160540000Y-86067500D02*
X161560000Y-86067500D01*
X161560000Y-84597500D02*
X161560000Y-87537500D01*
X161560000Y-87537500D02*
X167000000Y-87537500D01*
X162340000Y-84597500D02*
X162340000Y-87537500D01*
X162460000Y-84597500D02*
X162460000Y-87537500D01*
X162580000Y-84597500D02*
X162580000Y-87537500D01*
X167000000Y-84597500D02*
X161560000Y-84597500D01*
X167000000Y-87537500D02*
X167000000Y-84597500D01*
X168020000Y-86067500D02*
X167000000Y-86067500D01*
%TO.C,R5*%
X130400000Y-113567500D02*
X131170000Y-113567500D01*
X131170000Y-112197500D02*
X131170000Y-114937500D01*
X131170000Y-114937500D02*
X137710000Y-114937500D01*
X137710000Y-112197500D02*
X131170000Y-112197500D01*
X137710000Y-114937500D02*
X137710000Y-112197500D01*
X138480000Y-113567500D02*
X137710000Y-113567500D01*
%TO.C,R2*%
X130900000Y-94067500D02*
X131670000Y-94067500D01*
X131670000Y-92697500D02*
X131670000Y-95437500D01*
X131670000Y-95437500D02*
X138210000Y-95437500D01*
X138210000Y-92697500D02*
X131670000Y-92697500D01*
X138210000Y-95437500D02*
X138210000Y-92697500D01*
X138980000Y-94067500D02*
X138210000Y-94067500D01*
%TO.C,U1*%
X147400000Y-84997500D02*
X147400000Y-102897500D01*
X147400000Y-102897500D02*
X152700000Y-102897500D01*
X149050000Y-84997500D02*
X147400000Y-84997500D01*
X152700000Y-84997500D02*
X151050000Y-84997500D01*
X152700000Y-102897500D02*
X152700000Y-84997500D01*
X149050000Y-84997500D02*
G75*
G03*
X151050000Y-84997500I1000000J0D01*
G01*
%TO.C,C3*%
X117740000Y-98947500D02*
X117740000Y-104187500D01*
X117740000Y-98947500D02*
X125980000Y-98947500D01*
X117740000Y-104187500D02*
X125980000Y-104187500D01*
X125980000Y-98947500D02*
X125980000Y-104187500D01*
%TO.C,C5*%
X125980000Y-123120000D02*
X125980000Y-117880000D01*
X125980000Y-123120000D02*
X117740000Y-123120000D01*
X125980000Y-117880000D02*
X117740000Y-117880000D01*
X117740000Y-123120000D02*
X117740000Y-117880000D01*
%TO.C,J4*%
X168030000Y-104197500D02*
X169360000Y-104197500D01*
X168030000Y-105527500D02*
X168030000Y-104197500D01*
X168030000Y-106797500D02*
X168030000Y-109397500D01*
X168030000Y-106797500D02*
X170690000Y-106797500D01*
X168030000Y-109397500D02*
X170690000Y-109397500D01*
X170690000Y-106797500D02*
X170690000Y-109397500D01*
%TO.C,C4*%
X117740000Y-108447500D02*
X117740000Y-113687500D01*
X117740000Y-108447500D02*
X125980000Y-108447500D01*
X117740000Y-113687500D02*
X125980000Y-113687500D01*
X125980000Y-108447500D02*
X125980000Y-113687500D01*
%TO.C,R3*%
X130700000Y-100567500D02*
X131470000Y-100567500D01*
X131470000Y-99197500D02*
X131470000Y-101937500D01*
X131470000Y-101937500D02*
X138010000Y-101937500D01*
X138010000Y-99197500D02*
X131470000Y-99197500D01*
X138010000Y-101937500D02*
X138010000Y-99197500D01*
X138780000Y-100567500D02*
X138010000Y-100567500D01*
%TO.C,L1*%
X130740000Y-81567500D02*
X131510000Y-81567500D01*
X131510000Y-80197500D02*
X131510000Y-82937500D01*
X131510000Y-82937500D02*
X138050000Y-82937500D01*
X138050000Y-80197500D02*
X131510000Y-80197500D01*
X138050000Y-82937500D02*
X138050000Y-80197500D01*
X138820000Y-81567500D02*
X138050000Y-81567500D01*
%TO.C,R4*%
X130700000Y-107067500D02*
X131470000Y-107067500D01*
X131470000Y-105697500D02*
X131470000Y-108437500D01*
X131470000Y-108437500D02*
X138010000Y-108437500D01*
X138010000Y-105697500D02*
X131470000Y-105697500D01*
X138010000Y-108437500D02*
X138010000Y-105697500D01*
X138780000Y-107067500D02*
X138010000Y-107067500D01*
%TO.C,C1*%
X117880000Y-80447500D02*
X117880000Y-85687500D01*
X117880000Y-80447500D02*
X126120000Y-80447500D01*
X117880000Y-85687500D02*
X126120000Y-85687500D01*
X126120000Y-80447500D02*
X126120000Y-85687500D01*
%TO.C,Y1*%
X162360000Y-92367500D02*
X167360000Y-92367500D01*
X162360000Y-97767500D02*
X167360000Y-97767500D01*
X162360000Y-92367500D02*
G75*
G03*
X162360000Y-97767500I0J-2700000D01*
G01*
X167360000Y-97767500D02*
G75*
G03*
X167360000Y-92367500I0J2700000D01*
G01*
%TO.C,J2*%
X148030000Y-115397500D02*
X148030000Y-114067500D01*
X149360000Y-115397500D02*
X148030000Y-115397500D01*
X150630000Y-115397500D02*
X155770000Y-115397500D01*
X150630000Y-115397500D02*
X150630000Y-112737500D01*
X155770000Y-115397500D02*
X155770000Y-112737500D01*
X150630000Y-112737500D02*
X155770000Y-112737500D01*
%TO.C,J1*%
X143905000Y-121897500D02*
X143905000Y-120567500D01*
X145235000Y-121897500D02*
X143905000Y-121897500D01*
X146505000Y-121897500D02*
X161805000Y-121897500D01*
X146505000Y-121897500D02*
X146505000Y-119237500D01*
X161805000Y-121897500D02*
X161805000Y-119237500D01*
X146505000Y-119237500D02*
X161805000Y-119237500D01*
%TO.C,R1*%
X130900000Y-88067500D02*
X131670000Y-88067500D01*
X131670000Y-86697500D02*
X131670000Y-89437500D01*
X131670000Y-89437500D02*
X138210000Y-89437500D01*
X138210000Y-86697500D02*
X131670000Y-86697500D01*
X138210000Y-89437500D02*
X138210000Y-86697500D01*
X138980000Y-88067500D02*
X138210000Y-88067500D01*
%TD*%
%LPC*%
D14*
%TO.C,J3*%
X159860000Y-105527500D03*
D15*
X159860000Y-108067500D03*
%TD*%
D16*
%TO.C,D1*%
X167820000Y-117567500D03*
D17*
X170360000Y-117567500D03*
%TD*%
D18*
%TO.C,C2*%
X119500000Y-92067500D03*
X124500000Y-92067500D03*
%TD*%
D17*
%TO.C,ESP3230PIN1*%
X162860013Y-76900040D03*
X160320013Y-76900040D03*
X157780013Y-76900040D03*
X155240013Y-76900040D03*
X152700013Y-76900040D03*
X150160013Y-76900040D03*
X147620013Y-76900040D03*
X145080013Y-76900040D03*
X142540013Y-76900040D03*
X140000013Y-76900040D03*
X137460013Y-76900040D03*
X134920013Y-76900040D03*
X132380013Y-76900040D03*
X129840013Y-76900040D03*
X127300013Y-76900040D03*
X162860013Y-51500040D03*
X160320013Y-51500040D03*
X157780013Y-51500040D03*
X155240013Y-51500040D03*
X152700013Y-51500040D03*
X150160013Y-51500040D03*
X147620013Y-51500040D03*
X145080013Y-51500040D03*
X142540013Y-51500040D03*
X140000013Y-51500040D03*
X137460013Y-51500040D03*
X134920013Y-51500040D03*
X132380013Y-51500040D03*
X129840013Y-51500040D03*
X127300013Y-51500040D03*
%TD*%
D19*
%TO.C,R6*%
X129360000Y-120000000D03*
D20*
X139520000Y-120000000D03*
%TD*%
D21*
%TO.C,D2*%
X159200000Y-86067500D03*
D22*
X169360000Y-86067500D03*
%TD*%
D19*
%TO.C,R5*%
X129360000Y-113567500D03*
D20*
X139520000Y-113567500D03*
%TD*%
D19*
%TO.C,R2*%
X129860000Y-94067500D03*
D20*
X140020000Y-94067500D03*
%TD*%
D23*
%TO.C,U1*%
X146240000Y-86327500D03*
D20*
X146240000Y-88867500D03*
X146240000Y-91407500D03*
X146240000Y-93947500D03*
X146240000Y-96487500D03*
X146240000Y-99027500D03*
X146240000Y-101567500D03*
X153860000Y-101567500D03*
X153860000Y-99027500D03*
X153860000Y-96487500D03*
X153860000Y-93947500D03*
X153860000Y-91407500D03*
X153860000Y-88867500D03*
X153860000Y-86327500D03*
%TD*%
D18*
%TO.C,C3*%
X119360000Y-101567500D03*
X124360000Y-101567500D03*
%TD*%
%TO.C,C5*%
X124360000Y-120500000D03*
X119360000Y-120500000D03*
%TD*%
D14*
%TO.C,J4*%
X169360000Y-105527500D03*
D15*
X169360000Y-108067500D03*
%TD*%
D18*
%TO.C,C4*%
X119360000Y-111067500D03*
X124360000Y-111067500D03*
%TD*%
D19*
%TO.C,R3*%
X129660000Y-100567500D03*
D20*
X139820000Y-100567500D03*
%TD*%
D19*
%TO.C,L1*%
X129700000Y-81567500D03*
D20*
X139860000Y-81567500D03*
%TD*%
D19*
%TO.C,R4*%
X129660000Y-107067500D03*
D20*
X139820000Y-107067500D03*
%TD*%
D18*
%TO.C,C1*%
X119500000Y-83067500D03*
X124500000Y-83067500D03*
%TD*%
D24*
%TO.C,Y1*%
X162360000Y-95067500D03*
X167360000Y-95067500D03*
%TD*%
D25*
%TO.C,J2*%
X149360000Y-114067500D03*
D15*
X151900000Y-114067500D03*
X154440000Y-114067500D03*
%TD*%
D25*
%TO.C,J1*%
X145235000Y-120567500D03*
D15*
X147775000Y-120567500D03*
X150315000Y-120567500D03*
X152855000Y-120567500D03*
X155395000Y-120567500D03*
X157935000Y-120567500D03*
X160475000Y-120567500D03*
%TD*%
D19*
%TO.C,R1*%
X129860000Y-88067500D03*
D20*
X140020000Y-88067500D03*
%TD*%
%LPD*%
M02*
