# Supplementary material for: Development of a 3D-Printed Capacitive Sensor for Soil Water Content Estimation Using Nickel-Based Conductive Paint
Source: Sensors (Basel). 2026 Feb 27;26(5):1494. doi: 10.3390/s26051494 (PMC12987182; doi:10.3390/s26051494)
Supplement: Supplementary file 1 [file sensors-26-01494-s001.zip › MoCAP60-PTH.drl]

M48
INCH
T1C0.0150
T2C0.0315
T3C0.0354
T4C0.0394
T5C0.0402
T6C0.0433
%
G90
G05
T1
X5.4354Y-3.8176
X6.4348Y-3.7925
T2
X5.0929Y-4.4712
X5.0929Y-4.7244
X5.1047Y-3.9594
X5.1047Y-4.2153
X5.1063Y-3.2113
X5.1126Y-3.4672
X5.1126Y-3.7034
X5.4929Y-4.4712
X5.4929Y-4.7244
X5.5047Y-3.9594
X5.5047Y-4.2153
X5.5063Y-3.2113
X5.5126Y-3.4672
X5.5126Y-3.7034
X5.7575Y-3.3987
X5.7575Y-3.4987
X5.7575Y-3.5987
X5.7575Y-3.6987
X5.7575Y-3.7987
X5.7575Y-3.8987
X5.7575Y-3.9987
X6.0575Y-3.3987
X6.0575Y-3.4987
X6.0575Y-3.5987
X6.0575Y-3.6987
X6.0575Y-3.7987
X6.0575Y-3.8987
X6.0575Y-3.9987
X6.3921Y-3.7428
X6.589Y-3.7428
T3
X6.6071Y-4.6286
X6.7071Y-4.6286
T4
X4.6992Y-3.9987
X4.6992Y-4.3727
X4.6992Y-4.7441
X4.7047Y-3.2704
X4.7047Y-3.6247
X4.8961Y-3.9987
X4.8961Y-4.3727
X4.8961Y-4.7441
X4.9016Y-3.2704
X4.9016Y-3.6247
X5.7179Y-4.7468
X5.8179Y-4.7468
X5.8803Y-4.4908
X5.9179Y-4.7468
X5.9803Y-4.4908
X6.0179Y-4.7468
X6.0803Y-4.4908
X6.1179Y-4.7468
X6.2179Y-4.7468
X6.2937Y-4.1546
X6.2937Y-4.2546
X6.3179Y-4.7468
X6.6677Y-4.1546
X6.6677Y-4.2546
T5
X5.0118Y-2.0276
X5.0118Y-3.0276
X5.1118Y-2.0276
X5.1118Y-3.0276
X5.2118Y-2.0276
X5.2118Y-3.0276
X5.3118Y-2.0276
X5.3118Y-3.0276
X5.4118Y-2.0276
X5.4118Y-3.0276
X5.5118Y-2.0276
X5.5118Y-3.0276
X5.6118Y-2.0276
X5.6118Y-3.0276
X5.7118Y-2.0276
X5.7118Y-3.0276
X5.8118Y-2.0276
X5.8118Y-3.0276
X5.9118Y-2.0276
X5.9118Y-3.0276
X6.0118Y-2.0276
X6.0118Y-3.0276
X6.1118Y-2.0276
X6.1118Y-3.0276
X6.2118Y-2.0276
X6.2118Y-3.0276
X6.3118Y-2.0276
X6.3118Y-3.0276
X6.4118Y-2.0276
X6.4118Y-3.0276
T6
X6.2677Y-3.3885
X6.6677Y-3.3885
T0
M30
