# Supplementary material for: Development of a 3D-Printed Capacitive Sensor for Soil Water Content Estimation Using Nickel-Based Conductive Paint
Source: Sensors (Basel). 2026 Feb 27;26(5):1494. doi: 10.3390/s26051494 (PMC12987182; doi:10.3390/s26051494)
Supplement: Supplementary file 1 [file sensors-26-01494-s001.zip › MoCAP60.ino]

/////////////////CODE General Information//////////////////////////////////////////////////////////////////////
// MoCAP60 sensor (Moisture Capacitive sensor; works at 60 MHz)
// 
// This firmware have to be uploaded on the ESP32 mini to utilize the MoCAP60 sensor
// 
// Sensors:
// - DS18B20 Temperature Sensor (OneWire protocol)
// - Capacitive Soil Moisture Sensor (analog reading) - MoCAP60
// 
// Features:
// - Reads temperature in Celsius
// - Measures soil water content using capacitive sensing at 60 MHz
// - Calculates volumetric water content (TETA) using calibration formula
// - Stores data to SD card in CSV format
// - Supports multiple readings with averaging for stability
// 
// Data Format:
// readingID, SWC_raw, SWC_voltage, SWC_TETA, temperature
// 
// Pin Configuration:
// - SD Card CS: Pin 5
// - DS18B20: Pin 21
// - Soil Moisture Sensor: Pin 34 (ADC) - MoCAP60
// 
// Required Libraries:
// - FS.h
// - SD.h
// - SPI.h
// - OneWire.h
// - DallasTemperature.h
// Author: Alessandro Comegna (email: alessandro.comegna@unibas.it)
// version 1.0 (January 2026)
//////////////////////////////////////////////////////////////////////////////////////////////////////////////
// Libraries for SD card
#include "FS.h"
#include "SD.h"
#include <SPI.h>

//DS18B20 libraries
#include <OneWire.h>
#include <DallasTemperature.h>


// Define CS pin for the SD card module
#define SD_CS 5
 
int readingID = 0;
////////////////////////SWC: Soil Water Content Capacitive Module//////////////////////////////
const int SWCPin = 34;                 // 12 bits ADC pin 4 senses the voltage level of the MoistSensor1 (values 0 - 4095)
int SWC = 0;                            // Variable to store the Moist level 
float  SWC_volt=0.0 ;
float SWC_TETA = 0.0;                        // Variable to store the Moist level 
/////////////////////////////////////////////////////////////////////////////////////

String dataMessage;
////////////////////////Temperature Module////////////////////////////////////////
#define ONE_WIRE_BUS 21 // modificare perchè già preso da sim800
// Setup a oneWire instance to communicate with a OneWire device
OneWire oneWire(ONE_WIRE_BUS);
// Pass our oneWire reference to Dallas Temperature sensor 
DallasTemperature sensors(&oneWire);
float temperature;
//////////////////////////////////////////////////////////////////////////////////


void setup() {

    sensors.begin(); 
  Serial.begin(115200);

 ////////////////////////////   SWC   ///////////////////////////
   pinMode(SWCPin, INPUT);               // Initializes the sensor pin (4) for measuring the MoistureLevelValue1
 //////////////////////////////////////////////////////////////////////////// 

  // Initialize SD card
  Serial.print("Card Initialization: ");
  SD.begin(SD_CS);  
  if(!SD.begin(SD_CS)) {
    Serial.println("Card Mount Failed");
    return;
  }
  uint8_t cardType = SD.cardType();
  if(cardType == CARD_NONE) {
    Serial.println("No SD card attached");
    return;
  }
  Serial.println("Initializing SD card...");
  if (!SD.begin(SD_CS)) {
    Serial.println("ERROR - SD card initialization failed!");
    return;    // init failed
  }

  // If the data.txt file doesn't exist
  // Create a file on the SD card and write the data labels
  File file = SD.open("/data.txt");
  if(!file) {
    Serial.println("File doens't exist");
    Serial.println("Creating file...");
    writeFile(SD, "/data.txt", "Temperature \r\n");
  }
  else {
    Serial.println("File already exists");  
  }
  file.close();

    // Increment readingID on every new reading
//  readingID++;
  }

void loop() {
  readingID++;
  //////////////////////////////////////Temperature Readings//////////////////////////////
  sensors.requestTemperatures(); 
  temperature = sensors.getTempCByIndex(0); // Temperature in Celsius
  delay(200);
 //////////////////////////////////////////////////END TEMPERATURE Readings/////////////
/////////////////////////////////////////////////////////////////////////////

   analogRead(SWCPin); /* Insert a pause between two analogic measurements */ 
    
///////////////////Resistive sensor module//////////////////////////////////////////////////

 
///////////////////////////////////////SWC Readings/////////////////////////////////////
SWC= 0;
  
  for (int m = 1; m < 50 ; m++)                          // take 50 consecutive measurements 
    {
      SWC = SWC + analogRead(SWCPin) ;    // Read data from analog pin 34 and add it to MoistLevel1 variable
      delay (1000);
    }
 
   SWC = SWC / 50;                       // Determine the average of 5 measurements 
   SWC_volt = SWC * (3.3 / 4096.0);     //ADC convert 12 bit at 3.3 volts input  
  // SWC_volt = SWC * (5.0 / 4096.0);     //ADC convert 12 bit at 5.0 volts input  
  SWC_TETA=0.0672*(1/SWC_volt)-0.0004;   // calibration function
 /////////////////////////////////////End SWC Readings/////////////////////////////////////
 
    /////////////////////OUTPUT INITIALIZATION//////////////////////////

///////////////SWC SENSOR OUTPUT///////////////
  
  Serial.print("\n");
  Serial.print(" Avg. value = ");
  Serial.print(SWC);
  Serial.print("\n");
  Serial.print(" volts = ");
  Serial.print(SWC_volt);
  Serial.print("\n");
  Serial.print(" moist = ");
  Serial.print(SWC_TETA);
  Serial.print("\n");
  ///////////////////////TEMPERATURE (DS18B20) SENSOR OUTPUT//////////////////////
  Serial.print("Temperature: ");
  Serial.print(temperature);
   Serial.println(" °C");

////////////////////SD CARD OUTPUT MODULE///////////////////////////////
// Write the sensor readings (i.e. datamessage) on the SD card
  dataMessage = String(readingID) + "," + String(SWC)+ "," + String(SWC_volt) +"," + String(SWC_TETA) +"," + String(temperature) + "\r\n"; //inserire qui string(now.year(), DEC)+ "," + string(now.month(), DEC)+ "," + string(now.day(), DEC)+ string(now.minute(), DEC) string(now.hour(), DEC)+ 
  Serial.print("Save data: ");
  Serial.println(dataMessage);
  appendFile(SD, "/data.txt", dataMessage.c_str());
///////////////////End SD Card//////////////////////////////////////  
}                                         ////END LOOP

// Write to the SD card (DON'T MODIFY THIS FUNCTION)
void writeFile(fs::FS &fs, const char * path, const char * message) {
  Serial.printf("Writing file: %s\n", path);

  File file = fs.open(path, FILE_WRITE);
  if(!file) {
    Serial.println("Failed to open file for writing");
    return;
  }
  if(file.print(message)) {
    Serial.println("File written");
  } else {
    Serial.println("Write failed");
  }
  file.close();
}

// Append data to the SD card (DON'T MODIFY THIS FUNCTION)
void appendFile(fs::FS &fs, const char * path, const char * message) {
  Serial.printf("Appending to file: %s\n", path);

  File file = fs.open(path, FILE_APPEND);
  if(!file) {
    Serial.println("Failed to open file for appending");
    return;
  }
  if(file.print(message)) {
    Serial.println("Message appended");
  } else {
    Serial.println("Append failed");
  }
  file.close();
}
