# Supplementary material for: Development of a 3D-Printed Capacitive Sensor for Soil Water Content Estimation Using Nickel-Based Conductive Paint
Source: Sensors (Basel). 2026 Feb 27;26(5):1494. doi: 10.3390/s26051494 (PMC12987182; doi:10.3390/s26051494)
Supplement: Supplementary file 1 [file sensors-26-01494-s001.zip › MoCAP60.kicad_pcb_bom.csv]

Designator	Quantity	Value	Footprint	Package	MPN	Mount_Type
C1, C2, C3, C4, C5	5		C_Disc_D8.0mm_W5.0mm_P5.00mm			tht
D1	1		LED_D3.0mm			tht
D2	1		D_DO-41_SOD81_P10.16mm_Horizontal			tht
ESP3230PIN1	1	U	ESP32_30_PIN_NOHOLES			tht
J1	1		PinHeader_1x07_P2.54mm_Vertical			tht
J2	1		PinHeader_1x03_P2.54mm_Vertical			tht
J3	1	Probe Input	PinHeader_1x02_P2.54mm_Vertical			tht
J4	1		PinHeader_1x02_P2.54mm_Vertical			tht
L1, R1, R2, R3, R4, R5, R6	7		R_Axial_DIN0207_L6.3mm_D2.5mm_P10.16mm_Horizontal			tht
U1	1		DIP-14_W7.62mm			tht
Y1	1		Resonator-2Pin_W10.0mm_H5.0mm			tht
