# Supplementary material for: Development of a 3D-Printed Capacitive Sensor for Soil Water Content Estimation Using Nickel-Based Conductive Paint
Source: Sensors (Basel). 2026 Feb 27;26(5):1494. doi: 10.3390/s26051494 (PMC12987182; doi:10.3390/s26051494)
Supplement: Supplementary file 1 [file sensors-26-01494-s001.zip › MoCAP60.kicad_pcb_netlist.ipc]

P  CODE 00
P  UNITS CUST 0
P  arrayDim   N
317NET-(D2-A)       VIA        MD0150PA00X+064348Y-037925X0250Y0000R000S3
317NET-(R6-PAD1)    VIA        MD0150PA00X+054354Y-038176X0250Y0000R000S3
317GND              J3    -1    D0394PA00X+062937Y-041546X0669Y0669R000S0
317NET-(D2-A)       J3    -2    D0394PA00X+062937Y-042546X0669Y0669R000S0
317GND              D1    -1    D0354PA00X+066071Y-046286X0709Y0709R000S0
317NET-(D1-A)       D1    -2    D0354PA00X+067071Y-046286X0709Y0000R000S0
317NET-(D2-K)       C2    -1    D0394PA00X+047047Y-036247X0787Y0000R000S0
317GND              C2    -2    D0394PA00X+049016Y-036247X0787Y0000R000S0
317P3230PIN1-VIN)   ESP323-1    D0402PA00X+064118Y-030276X0709Y0000R000S0
317GND              ESP323-2    D0402PA00X+063118Y-030276X0709Y0000R000S0
3171-GPIO13-PAD3)   ESP323-3    D0402PA00X+062118Y-030276X0709Y0000R000S0
3171-GPIO12-PAD4)   ESP323-4    D0402PA00X+061118Y-030276X0709Y0000R000S0
3171-GPIO14-PAD5)   ESP323-5    D0402PA00X+060118Y-030276X0709Y0000R000S0
3171-GPIO27-PAD6)   ESP323-6    D0402PA00X+059118Y-030276X0709Y0000R000S0
3171-GPIO26-PAD7)   ESP323-7    D0402PA00X+058118Y-030276X0709Y0000R000S0
3171-GPIO25-PAD8)   ESP323-8    D0402PA00X+057118Y-030276X0709Y0000R000S0
3171-GPIO33-PAD9)   ESP323-9    D0402PA00X+056118Y-030276X0709Y0000R000S0
317-GPIO32-PAD10)   ESP323-10   D0402PA00X+055118Y-030276X0709Y0000R000S0
317-GPIO35-PAD11)   ESP323-11   D0402PA00X+054118Y-030276X0709Y0000R000S0
317NET-(D2-K)       ESP323-12   D0402PA00X+053118Y-030276X0709Y0000R000S0
317-GPIO39-PAD13)   ESP323-13   D0402PA00X+052118Y-030276X0709Y0000R000S0
317-GPIO36-PAD14)   ESP323-14   D0402PA00X+051118Y-030276X0709Y0000R000S0
317PIN1-EN-PAD15)   ESP323-15   D0402PA00X+050118Y-030276X0709Y0000R000S0
3173230PIN1-3.3V)   ESP323-16   D0402PA00X+064118Y-020276X0709Y0000R000S0
317GND              ESP323-17   D0402PA00X+063118Y-020276X0709Y0000R000S0
317-GPIO15-PAD18)   ESP323-18   D0402PA00X+062118Y-020276X0709Y0000R000S0
3171-GPIO2-PAD19)   ESP323-19   D0402PA00X+061118Y-020276X0709Y0000R000S0
3171-GPIO4-PAD20)   ESP323-20   D0402PA00X+060118Y-020276X0709Y0000R000S0
317-GPIO16-PAD21)   ESP323-21   D0402PA00X+059118Y-020276X0709Y0000R000S0
317-GPIO17-PAD22)   ESP323-22   D0402PA00X+058118Y-020276X0709Y0000R000S0
317230PIN1-GPIO5)   ESP323-23   D0402PA00X+057118Y-020276X0709Y0000R000S0
31730PIN1-GPIO18)   ESP323-24   D0402PA00X+056118Y-020276X0709Y0000R000S0
31730PIN1-GPIO19)   ESP323-25   D0402PA00X+055118Y-020276X0709Y0000R000S0
31730PIN1-GPIO21)   ESP323-26   D0402PA00X+054118Y-020276X0709Y0000R000S0
3171-GPIO3-PAD27)   ESP323-27   D0402PA00X+053118Y-020276X0709Y0000R000S0
3171-GPIO1-PAD28)   ESP323-28   D0402PA00X+052118Y-020276X0709Y0000R000S0
317-GPIO22-PAD29)   ESP323-29   D0402PA00X+051118Y-020276X0709Y0000R000S0
31730PIN1-GPIO23)   ESP323-30   D0402PA00X+050118Y-020276X0709Y0000R000S0
317NET-(R6-PAD1)    R6    -1    D0315PA00X+050929Y-047244X0630Y0000R000S0
317NET-(C5-PAD1)    R6    -2    D0315PA00X+054929Y-047244X0630Y0630R000S0
317NET-(D2-K)       D2    -1    D0433PA00X+062677Y-033885X0866Y0866R000S0
317NET-(D2-A)       D2    -2    D0433PA00X+066677Y-033885X0866Y0866R000S0
317NET-(C5-PAD1)    R5    -1    D0315PA00X+050929Y-044712X0630Y0000R000S0
317NET-(C3-PAD1)    R5    -2    D0315PA00X+054929Y-044712X0630Y0630R000S0
31730PIN1-GPIO21)   R2    -1    D0315PA00X+051126Y-037034X0630Y0000R000S0
317P3230PIN1-VIN)   R2    -2    D0315PA00X+055126Y-037034X0630Y0630R000S0
317NET-(C3-PAD1)    U1    -1    D0315PA00X+057575Y-033987X0630Y0630R000S0
317NET-(R6-PAD1)    U1    -2    D0315PA00X+057575Y-034987X0630Y0630R000S0
317NET-(R6-PAD1)    U1    -3    D0315PA00X+057575Y-035987X0630Y0630R000S0
317NET-(J4-PIN_2)   U1    -4    D0315PA00X+057575Y-036987X0630Y0630R000S0
317GND              U1    -5    D0315PA00X+057575Y-037987X0630Y0630R000S0
317CTED-(U1-PAD6)   U1    -6    D0315PA00X+057575Y-038987X0630Y0630R000S0
317GND              U1    -7    D0315PA00X+057575Y-039987X0630Y0630R000S0
317CTED-(U1-PAD8)   U1    -8    D0315PA00X+060575Y-039987X0630Y0630R000S0
317GND              U1    -9    D0315PA00X+060575Y-038987X0630Y0630R000S0
317TED-(U1-PAD10)   U1    -10   D0315PA00X+060575Y-037987X0630Y0630R000S0
317GND              U1    -11   D0315PA00X+060575Y-036987X0630Y0630R000S0
317TED-(U1-PAD12)   U1    -12   D0315PA00X+060575Y-035987X0630Y0630R000S0
317GND              U1    -13   D0315PA00X+060575Y-034987X0630Y0630R000S0
317P3230PIN1-VIN)   U1    -14   D0315PA00X+060575Y-033987X0630Y0630R000S0
317NET-(C3-PAD1)    C3    -1    D0394PA00X+046992Y-039987X0787Y0000R000S0
317GND              C3    -2    D0394PA00X+048961Y-039987X0787Y0000R000S0
317NET-(C5-PAD1)    C5    -1    D0394PA00X+048961Y-047441X0787Y0000R180S0
317NET-(C4-PAD1)    C5    -2    D0394PA00X+046992Y-047441X0787Y0000R180S0
317GND              J4    -1    D0394PA00X+066677Y-041546X0669Y0669R000S0
317NET-(J4-PIN_2)   J4    -2    D0394PA00X+066677Y-042546X0669Y0669R000S0
317NET-(C4-PAD1)    C4    -1    D0394PA00X+046992Y-043727X0787Y0000R000S0
317GND              C4    -2    D0394PA00X+048961Y-043727X0787Y0000R000S0
317NET-(D2-A)       R3    -1    D0315PA00X+051047Y-039594X0630Y0000R000S0
317NET-(J4-PIN_2)   R3    -2    D0315PA00X+055047Y-039594X0630Y0630R000S0
317NET-(C4-PAD1)    L1    -1    D0315PA00X+051063Y-032113X0630Y0000R000S0
317GND              L1    -2    D0315PA00X+055063Y-032113X0630Y0630R000S0
317NET-(D2-K)       R4    -1    D0315PA00X+051047Y-042153X0630Y0000R000S0
317GND              R4    -2    D0315PA00X+055047Y-042153X0630Y0630R000S0
317P3230PIN1-VIN)   C1    -1    D0394PA00X+047047Y-032704X0787Y0000R000S0
317GND              C1    -2    D0394PA00X+049016Y-032704X0787Y0000R000S0
317NET-(C3-PAD1)    Y1    -1    D0315PA00X+063921Y-037428X0591Y0000R000S0
317NET-(C5-PAD1)    Y1    -2    D0315PA00X+065890Y-037428X0591Y0000R000S0
317P3230PIN1-VIN)   J2    -1    D0394PA00X+058803Y-044908X0669Y0669R270S0
31730PIN1-GPIO21)   J2    -2    D0394PA00X+059803Y-044908X0669Y0669R270S0
317GND              J2    -3    D0394PA00X+060803Y-044908X0669Y0669R270S0
31730PIN1-GPIO19)   J1    -1    D0394PA00X+057179Y-047468X0669Y0669R270S0
317GND              J1    -2    D0394PA00X+058179Y-047468X0669Y0669R270S0
31730PIN1-GPIO18)   J1    -3    D0394PA00X+059179Y-047468X0669Y0669R270S0
3173230PIN1-3.3V)   J1    -4    D0394PA00X+060179Y-047468X0669Y0669R270S0
317GND              J1    -5    D0394PA00X+061179Y-047468X0669Y0669R270S0
31730PIN1-GPIO23)   J1    -6    D0394PA00X+062179Y-047468X0669Y0669R270S0
317230PIN1-GPIO5)   J1    -7    D0394PA00X+063179Y-047468X0669Y0669R270S0
317P3230PIN1-VIN)   R1    -1    D0315PA00X+051126Y-034672X0630Y0000R000S0
317NET-(D1-A)       R1    -2    D0315PA00X+055126Y-034672X0630Y0630R000S0
999
