# Supplementary material for: Development of a 3D-Printed Capacitive Sensor for Soil Water Content Estimation Using Nickel-Based Conductive Paint
Source: Sensors (Basel). 2026 Feb 27;26(5):1494. doi: 10.3390/s26051494 (PMC12987182; doi:10.3390/s26051494)
Supplement: Supplementary file 1 [file sensors-26-01494-s001.zip › MoCAP60.kicad_pcb_positions.csv]

pos_x	pos_y	rotation	side	designator	mpn	pack	footprint	value	mount_type
119.5	-83.0675	0.0	top	C1			C_Disc_D8.0mm_W5.0mm_P5.00mm		tht
119.5	-92.0675	0.0	top	C2			C_Disc_D8.0mm_W5.0mm_P5.00mm		tht
119.36	-101.5675	0.0	top	C3			C_Disc_D8.0mm_W5.0mm_P5.00mm		tht
119.36	-111.0675	0.0	top	C4			C_Disc_D8.0mm_W5.0mm_P5.00mm		tht
124.36	-120.5	180.0	top	C5			C_Disc_D8.0mm_W5.0mm_P5.00mm		tht
167.82	-117.5675	0.0	top	D1			LED_D3.0mm		tht
159.2	-86.0675	0.0	top	D2			D_DO-41_SOD81_P10.16mm_Horizontal		tht
144.8402	-70.3225	0.0	top	ESP3230PIN1			ESP32_30_PIN_NOHOLES	U	tht
145.235	-120.5675	90.0	top	J1			PinHeader_1x07_P2.54mm_Vertical		tht
149.36	-114.0675	90.0	top	J2			PinHeader_1x03_P2.54mm_Vertical		tht
159.86	-105.5275	0.0	top	J3			PinHeader_1x02_P2.54mm_Vertical	Probe Input	tht
169.36	-105.5275	0.0	top	J4			PinHeader_1x02_P2.54mm_Vertical		tht
129.7	-81.5675	0.0	top	L1			R_Axial_DIN0207_L6.3mm_D2.5mm_P10.16mm_Horizontal		tht
129.86	-88.0675	0.0	top	R1			R_Axial_DIN0207_L6.3mm_D2.5mm_P10.16mm_Horizontal		tht
129.86	-94.0675	0.0	top	R2			R_Axial_DIN0207_L6.3mm_D2.5mm_P10.16mm_Horizontal		tht
129.66	-100.5675	0.0	top	R3			R_Axial_DIN0207_L6.3mm_D2.5mm_P10.16mm_Horizontal		tht
129.66	-107.0675	0.0	top	R4			R_Axial_DIN0207_L6.3mm_D2.5mm_P10.16mm_Horizontal		tht
129.36	-113.5675	0.0	top	R5			R_Axial_DIN0207_L6.3mm_D2.5mm_P10.16mm_Horizontal		tht
129.36	-120.0	0.0	top	R6			R_Axial_DIN0207_L6.3mm_D2.5mm_P10.16mm_Horizontal		tht
146.24	-86.3275	0.0	top	U1			DIP-14_W7.62mm		tht
162.36	-95.0675	0.0	top	Y1			Resonator-2Pin_W10.0mm_H5.0mm		tht
